# Supplementary material for: Tetra­kis(8-quinolinolato-κ2 N,O)hafnium(IV) dimethyl­formamide solvate monohydrate
Source: Acta Crystallogr Sect E Struct Rep Online. 2010 Apr 30;66(Pt 5):m603–4. doi: 10.1107/S1600536810014960 (PMC2979151; doi:10.1107/S1600536810014960)
Supplement: Supplementary file 1 [file e-66-0m603-sup1.cif]

##############################################################################
###                                                                        ###
###        Electronic paper (Acta Crystallographica Section E)             ###
###                                                                        ###
##############################################################################
#                                                                            #
# This CIF contains the data in a paper accepted for publication in Acta     #
# Crystallographica Section E. It conforms to the requirements of Notes      #
# for Authors for Section E, and has been peer reviewed under the auspices   #
# of the IUCr Commission on Journals.                                        #
#                                                                            #
# Full details of the Crystallographic Information File format               #
# are given in the paper "The Crystallographic Information File (CIF):       #
# a New Standard Archive File for Crystallography" by S. R. Hall, F. H.      #
# Allen and I. D. Brown [Acta Cryst. (1991), A47, 655-685].                  #
#                                                                            #
# The current version of the core CIF dictionary is obtainable from          #
# ftp://ftp.iucr.org/pub/cif_core.dic. The current version number is 2.4.    #
#                                                                            #
# Software is freely available for graphical display of the structure(s) in  #
# this CIF.  For information consult the CIF home page http://www.iucr.org/  #
# cif/home.html                                                              #
#                                                                            #
# This file may be used for bona fide research purposes within the           #
# scientific community so long as proper attribution is given to the journal # 
# article from which it was obtained.                                        #
#                                                                            #
##############################################################################
                                             
data_I
_audit_creation_method     'WinGX routine CIF_UPDATE'
_chemical_name_systematic
;
Tetrakis(8-quinolinolato-\k^2^<i>N</i>,<i>O</i>)hafnium(IV)
dimethylformamide solvate monohydrate
;
_chemical_formula_moiety     'C36 H24 Hf N4 O4, C3 H7 N O, H2 O'
_chemical_formula_sum     'C39 H33 Hf N5 O6'
_chemical_formula_iupac     '[Hf (C9 H6 N O)], C3 H7 N O, H2 O'
_chemical_formula_weight     846.19
_symmetry_cell_setting     'Triclinic'
_symmetry_space_group_name_H-M     'P -1'
_symmetry_space_group_name_Hall     '-P 1'
loop_
    _symmetry_equiv_pos_as_xyz
    'x, y, z'
    '-x, -y, -z'
_cell_length_a     11.360(5)
_cell_length_b     12.245(4)
_cell_length_c     12.504(5)
_cell_angle_alpha     91.817(4)
_cell_angle_beta     103.333(5)
_cell_angle_gamma     99.190(5)
_cell_volume     1666.5(11)
_cell_formula_units_Z     2
_cell_measurement_reflns_used     9880
_cell_measurement_theta_min     2.19
_cell_measurement_theta_max     28.31
_cell_measurement_temperature     100(2)
_exptl_crystal_description     'cuboid'
_exptl_crystal_colour     'orange'
_exptl_crystal_size_max     0.44
_exptl_crystal_size_mid     0.36
_exptl_crystal_size_min     0.33
_exptl_crystal_density_diffrn     1.686
_exptl_crystal_density_method     'not measured'
_exptl_crystal_F_000     844
_exptl_absorpt_coefficient_mu     3.188
_exptl_absorpt_correction_type     'multi-scan'
_exptl_absorpt_process_details     '(<i>SADABS</i>; Bruker, 2004)'
_exptl_absorpt_correction_T_min     0.262
_exptl_absorpt_correction_T_max     0.349
_exptl_special_details
;
;
_diffrn_ambient_temperature     100(2)
_diffrn_radiation_type     MoK\a
_diffrn_radiation_wavelength     0.71069
_diffrn_radiation_source     'fine-focus sealed tube'
_diffrn_radiation_monochromator     'graphite'
_diffrn_measurement_device_type     'Bruker X8 APEXII 4K Kappa CCD'
_diffrn_measurement_method     '\w and \f scans'
_diffrn_detector_area_resol_mean     ?
_diffrn_reflns_number     28187
_diffrn_reflns_av_R_equivalents     0.0369
_diffrn_reflns_theta_min     1.87
_diffrn_reflns_theta_max     27
_diffrn_reflns_theta_full     27
_diffrn_measured_fraction_theta_max     0.996
_diffrn_measured_fraction_theta_full     0.996
_diffrn_reflns_limit_h_min     -14
_diffrn_reflns_limit_h_max     14
_diffrn_reflns_limit_k_min     -15
_diffrn_reflns_limit_k_max     15
_diffrn_reflns_limit_l_min     -15
_diffrn_reflns_limit_l_max     15
_refine_special_details
;
Refinement of <i>F</i>^2^ against ALL reflections. The weighted <i>R</i>-factor
w<i>R</i> and goodness of fit <i>S</i> are based on <i>F</i>^2^, conventional
<i>R</i>-factors <i>R</i> are based on <i>F</i>, with <i>F</i> set to zero
for negative <i>F</i>^2^. The threshold expression of <i>F</i>^2^ >
2\s(<i>F</i>^2^) is used only for calculating <i>R</i>-factors(gt) etc. and
is not relevant to the choice of reflections for refinement. <i>R</i>-factors
based on <i>F</i>^2^ are statistically about twice as large as those based on
<i>F</i>, and <i>R</i>-factors based on ALL data will be even larger.
;
_reflns_number_total     7242
_reflns_number_gt     6906
_reflns_threshold_expression     >2\s(I)
_refine_ls_structure_factor_coef     Fsqd
_refine_ls_matrix_type     'full'
_refine_ls_R_factor_all     0.0233
_refine_ls_R_factor_gt     0.0216
_refine_ls_wR_factor_ref     0.053
_refine_ls_goodness_of_fit_ref     1.077
_refine_ls_restrained_S_all     1.079
_refine_ls_number_reflns     7242
_refine_ls_number_parameters     471
_refine_ls_number_restraints     3
_refine_ls_number_constraints     ?
_refine_ls_hydrogen_treatment     mixed
_refine_ls_weighting_scheme     calc
_refine_ls_weighting_details
         'calc w=1/[\s^2^(Fo^2^)+(0.0127P)^2^+2.7005P] where P=(Fo^2^+2Fc^2^)/3'
_atom_sites_solution_hydrogens     'geom'
_atom_sites_solution_primary     'direct'
_atom_sites_solution_secondary     'difmap'
_refine_ls_shift/su_max     0.004
_refine_ls_shift/su_mean     0
_refine_diff_density_max     1.345
_refine_diff_density_min     -0.977
_refine_ls_extinction_method     none
loop_
    _atom_type_symbol
    _atom_type_description
    _atom_type_scat_dispersion_real
    _atom_type_scat_dispersion_imag
    _atom_type_scat_source
    C C 0.0033 0.0016 'International Tables Vol C Tables 4.2.6.8 and 6.1.1.4'
    H H 0 0 'International Tables Vol C Tables 4.2.6.8 and 6.1.1.4'
    N N 0.0061 0.0033 'International Tables Vol C Tables 4.2.6.8 and 6.1.1.4'
    O O 0.0106 0.006 'International Tables Vol C Tables 4.2.6.8 and 6.1.1.4'
    Hf Hf -0.583 6.1852 'International Tables Vol C Tables 4.2.6.8 and 6.1.1.4'
_computing_data_collection     '<i>APEX2</i> (Bruker, 2005)'
_computing_cell_refinement     '<i>SAINT-Plus</i> (Bruker, 2004)'
_computing_data_reduction     '<i>SAINT-Plus</i> (Bruker, 2004)'
_computing_structure_solution     '<i>SIR92</i> (Altomare <i>et al.</i>,  1999)'
_computing_structure_refinement     '<i>SHELXL97</i> (Sheldrick, 2008)'
_computing_molecular_graphics     '<i>DIAMOND</i> (Brandenburg & Putz, 2005)'
_computing_publication_material     '<i>WinGX</i> (Farrugia, 1999)'
loop_
    _atom_site_type_symbol
    _atom_site_label
    _atom_site_fract_x
    _atom_site_fract_y
    _atom_site_fract_z
    _atom_site_U_iso_or_equiv
    _atom_site_adp_type
    _atom_site_calc_flag
    _atom_site_refinement_flags
    _atom_site_occupancy
    _atom_site_disorder_assembly
    _atom_site_disorder_group
    C C11 0.1792(2) 0.1576(2) 0.0254(2) 0.0168(5) Uani d . 1 . .
    H H11 0.1959 0.2364 0.0321 0.02 Uiso calc R 1 . .
    C C12 0.1362(2) 0.1030(2) -0.0806(2) 0.0190(6) Uani d . 1 . .
    H H12 0.1268 0.1446 -0.144 0.023 Uiso calc R 1 . .
    C C003 -0.2444(4) 0.5958(4) 0.1882(4) 0.0517(10) Uani d . 1 . .
    H H00A -0.2626 0.5958 0.1077 0.078 Uiso calc R 1 . .
    H H00B -0.2424 0.6705 0.22 0.078 Uiso calc R 1 . .
    H H00C -0.3083 0.5436 0.2099 0.078 Uiso calc R 1 . .
    C C13 0.1081(2) -0.0100(2) -0.0917(2) 0.0200(6) Uani d . 1 . .
    H H13 0.0773 -0.0474 -0.1629 0.024 Uiso calc R 1 . .
    C C004 -0.0657(4) 0.5254(4) 0.1614(4) 0.0596(13) Uani d . 1 . .
    H H004 -0.1022 0.519 0.0845 0.071 Uiso calc R 1 . .
    C C14 0.1252(2) -0.0713(2) 0.0029(2) 0.0174(5) Uani d . 1 . .
    C C15 0.0986(3) -0.1884(2) 0.0019(2) 0.0224(6) Uani d . 1 . .
    H H15 0.0668 -0.2318 -0.066 0.027 Uiso calc R 1 . .
    C C005 -0.0741(4) 0.5701(4) 0.3460(4) 0.0541(11) Uani d . 1 . .
    H H00D 0.0134 0.6017 0.3612 0.081 Uiso calc R 1 . .
    H H00E -0.084 0.4958 0.3734 0.081 Uiso calc R 1 . .
    H H00F -0.1164 0.6177 0.3831 0.081 Uiso calc R 1 . .
    C C16 0.1189(3) -0.2386(2) 0.0991(2) 0.0226(6) Uani d . 1 . .
    H H16 0.1026 -0.3173 0.0977 0.027 Uiso calc R 1 . .
    C C17 0.1634(3) -0.1762(2) 0.2018(2) 0.0185(6) Uani d . 1 . .
    H H17 0.1763 -0.2135 0.2679 0.022 Uiso calc R 1 . .
    C C18 0.1883(2) -0.0617(2) 0.2071(2) 0.0153(5) Uani d . 1 . .
    C C19 0.1703(2) -0.0094(2) 0.1058(2) 0.0156(5) Uani d . 1 . .
    C C21 0.4753(3) 0.0155(2) 0.2458(2) 0.0218(6) Uani d . 1 . .
    H H21 0.4464 -0.033 0.2955 0.026 Uiso calc R 1 . .
    C C22 0.5586(3) -0.0176(3) 0.1892(3) 0.0274(7) Uani d . 1 . .
    H H22 0.5848 -0.0872 0.2003 0.033 Uiso calc R 1 . .
    C C23 0.6015(3) 0.0514(3) 0.1181(3) 0.0295(7) Uani d . 1 . .
    H H23 0.6561 0.029 0.0777 0.035 Uiso calc R 1 . .
    C C24 0.5653(3) 0.1558(3) 0.1042(2) 0.0236(6) Uani d . 1 . .
    C C25 0.6040(3) 0.2345(3) 0.0332(3) 0.0325(7) Uani d . 1 . .
    H H25 0.6604 0.2194 -0.0085 0.039 Uiso calc R 1 . .
    C C26 0.5602(3) 0.3317(3) 0.0250(3) 0.0315(7) Uani d . 1 . .
    H H26 0.5867 0.3838 -0.0229 0.038 Uiso calc R 1 . .
    C C27 0.4761(3) 0.3576(2) 0.0858(2) 0.0238(6) Uani d . 1 . .
    H H27 0.447 0.4262 0.078 0.029 Uiso calc R 1 . .
    C C28 0.4361(3) 0.2839(2) 0.1560(2) 0.0181(5) Uani d . 1 . .
    C C29 0.4814(2) 0.1817(2) 0.1647(2) 0.0170(5) Uani d . 1 . .
    C C31 0.2530(3) 0.4285(2) 0.4055(2) 0.0191(6) Uani d . 1 . .
    H H31 0.1904 0.4287 0.3404 0.023 Uiso calc R 1 . .
    C C32 0.2814(3) 0.5200(2) 0.4831(2) 0.0235(6) Uani d . 1 . .
    H H32 0.2385 0.5807 0.4699 0.028 Uiso calc R 1 . .
    C C33 0.3708(3) 0.5216(2) 0.5774(2) 0.0239(6) Uani d . 1 . .
    H H33 0.3904 0.5834 0.6301 0.029 Uiso calc R 1 . .
    C C34 0.4339(3) 0.4311(2) 0.5966(2) 0.0194(6) Uani d . 1 . .
    C C35 0.5283(3) 0.4232(3) 0.6904(2) 0.0248(6) Uani d . 1 . .
    H H35 0.5517 0.4806 0.7479 0.03 Uiso calc R 1 . .
    C C36 0.5858(3) 0.3330(3) 0.6985(2) 0.0243(6) Uani d . 1 . .
    H H36 0.6484 0.3284 0.7625 0.029 Uiso calc R 1 . .
    C C37 0.5549(3) 0.2463(2) 0.6142(2) 0.0209(6) Uani d . 1 . .
    H H37 0.5979 0.1854 0.621 0.025 Uiso calc R 1 . .
    C C38 0.4622(3) 0.2505(2) 0.5219(2) 0.0175(5) Uani d . 1 . .
    C C39 0.4008(2) 0.3433(2) 0.5136(2) 0.0165(5) Uani d . 1 . .
    C C41 0.2162(3) 0.0956(2) 0.5456(2) 0.0206(6) Uani d . 1 . .
    H H41 0.2943 0.0731 0.5603 0.025 Uiso calc R 1 . .
    C C42 0.1450(3) 0.0799(2) 0.6242(2) 0.0243(6) Uani d . 1 . .
    H H42 0.1755 0.0477 0.6909 0.029 Uiso calc R 1 . .
    C C43 0.0329(3) 0.1109(2) 0.6045(2) 0.0258(7) Uani d . 1 . .
    H H43 -0.0152 0.1002 0.6574 0.031 Uiso calc R 1 . .
    C C44 -0.0125(3) 0.1594(2) 0.5050(2) 0.0218(6) Uani d . 1 . .
    C C45 -0.1292(3) 0.1914(3) 0.4740(3) 0.0270(7) Uani d . 1 . .
    H H45 -0.1836 0.1824 0.5217 0.032 Uiso calc R 1 . .
    C C46 -0.1630(3) 0.2353(3) 0.3746(3) 0.0278(7) Uani d . 1 . .
    H H46 -0.2413 0.2569 0.3543 0.033 Uiso calc R 1 . .
    C C47 -0.0846(3) 0.2494(3) 0.3008(2) 0.0242(6) Uani d . 1 . .
    H H47 -0.1105 0.2815 0.233 0.029 Uiso calc R 1 . .
    C C48 0.0284(3) 0.2172(2) 0.3266(2) 0.0186(6) Uani d . 1 . .
    C C49 0.0651(3) 0.1725(2) 0.4312(2) 0.0178(6) Uani d . 1 . .
    N N1 0.1973(2) 0.10354(19) 0.11572(18) 0.0150(4) Uani d . 1 . .
    N N2 0.4355(2) 0.11053(19) 0.23296(18) 0.0166(5) Uani d . 1 . .
    N N002 -0.1265(3) 0.5625(2) 0.2283(2) 0.0347(7) Uani d . 1 . .
    N N3 0.3101(2) 0.34199(18) 0.41944(18) 0.0164(5) Uani d . 1 . .
    N N4 0.1772(2) 0.14071(18) 0.45181(18) 0.0167(5) Uani d . 1 . .
    O O01 0.2193(2) 0.4529(2) 0.0961(2) 0.0365(6) Uani d D 1 . .
    O O1 0.22623(17) 0.00277(15) 0.29999(14) 0.0167(4) Uani d . 1 . .
    O O2 0.35700(17) 0.30047(15) 0.21652(15) 0.0168(4) Uani d . 1 . .
    O O3 0.42709(17) 0.17339(15) 0.43809(15) 0.0165(4) Uani d . 1 . .
    O O4 0.10612(17) 0.22174(16) 0.26121(15) 0.0183(4) Uani d . 1 . .
    O O001 0.0360(4) 0.4985(4) 0.1927(3) 0.0962(16) Uani d . 1 . .
    Hf Hf1 0.279295(10) 0.175184(9) 0.304673(8) 0.01335(4) Uani d . 1 . .
    H H01 0.156(3) 0.456(4) 0.134(3) 0.064(14) Uiso d D 1 . .
    H H02 0.258(3) 0.408(3) 0.139(3) 0.051(12) Uiso d D 1 . .
loop_
    _atom_site_aniso_label
    _atom_site_aniso_U_11
    _atom_site_aniso_U_22
    _atom_site_aniso_U_33
    _atom_site_aniso_U_12
    _atom_site_aniso_U_13
    _atom_site_aniso_U_23
    C11 0.0141(13) 0.0219(14) 0.0158(13) 0.0036(11) 0.0059(10) 0.0026(10)
    C12 0.0137(13) 0.0332(16) 0.0117(12) 0.0064(12) 0.0044(10) 0.0029(11)
    C003 0.039(2) 0.063(3) 0.054(3) 0.006(2) 0.0148(19) 0.014(2)
    C13 0.0150(13) 0.0314(16) 0.0142(13) 0.0044(12) 0.0052(11) -0.0033(11)
    C004 0.064(3) 0.084(3) 0.053(3) 0.040(3) 0.035(2) 0.044(2)
    C14 0.0120(13) 0.0235(14) 0.0181(13) 0.0030(11) 0.0068(10) -0.0029(11)
    C15 0.0194(14) 0.0269(15) 0.0211(14) 0.0049(12) 0.0059(12) -0.0080(12)
    C005 0.046(2) 0.053(3) 0.055(3) -0.001(2) 0.003(2) -0.008(2)
    C16 0.0210(15) 0.0206(14) 0.0271(15) 0.0046(12) 0.0077(12) -0.0043(12)
    C17 0.0170(14) 0.0190(13) 0.0208(14) 0.0055(11) 0.0056(11) 0.0019(11)
    C18 0.0105(12) 0.0210(13) 0.0153(13) 0.0030(10) 0.0052(10) -0.0009(10)
    C19 0.0118(12) 0.0214(14) 0.0155(13) 0.0047(10) 0.0057(10) -0.0003(10)
    C21 0.0197(14) 0.0223(14) 0.0237(15) 0.0062(12) 0.0035(12) 0.0053(11)
    C22 0.0237(16) 0.0292(16) 0.0326(17) 0.0144(13) 0.0061(13) 0.0054(13)
    C23 0.0209(16) 0.0361(18) 0.0368(18) 0.0118(14) 0.0130(14) 0.0028(14)
    C24 0.0177(14) 0.0298(16) 0.0254(15) 0.0053(12) 0.0085(12) 0.0033(12)
    C25 0.0298(18) 0.0410(19) 0.0353(18) 0.0098(15) 0.0220(15) 0.0086(15)
    C26 0.0352(18) 0.0341(18) 0.0325(17) 0.0056(15) 0.0215(15) 0.0121(14)
    C27 0.0284(16) 0.0206(14) 0.0256(15) 0.0036(12) 0.0125(13) 0.0065(12)
    C28 0.0166(14) 0.0195(13) 0.0182(13) 0.0013(11) 0.0055(11) 0.0006(10)
    C29 0.0118(13) 0.0223(14) 0.0157(13) 0.0014(11) 0.0017(10) 0.0013(10)
    C31 0.0225(15) 0.0202(14) 0.0166(13) 0.0048(11) 0.0076(11) 0.0036(10)
    C32 0.0275(16) 0.0186(14) 0.0275(15) 0.0046(12) 0.0120(13) 0.0023(12)
    C33 0.0254(16) 0.0222(14) 0.0256(15) 0.0002(12) 0.0121(13) -0.0040(12)
    C34 0.0216(14) 0.0198(14) 0.0165(13) -0.0014(11) 0.0074(11) 0.0001(10)
    C35 0.0260(16) 0.0267(15) 0.0176(14) -0.0047(12) 0.0042(12) -0.0048(11)
    C36 0.0214(15) 0.0298(16) 0.0167(14) -0.0015(12) -0.0019(11) 0.0032(12)
    C37 0.0207(14) 0.0206(14) 0.0190(14) 0.0011(11) 0.0009(11) 0.0056(11)
    C38 0.0185(14) 0.0185(13) 0.0136(12) -0.0029(11) 0.0041(11) 0.0027(10)
    C39 0.0174(13) 0.0165(13) 0.0159(13) -0.0004(11) 0.0065(11) 0.0032(10)
    C41 0.0269(15) 0.0181(13) 0.0147(13) -0.0023(11) 0.0053(11) 0.0010(10)
    C42 0.0353(17) 0.0221(14) 0.0144(13) -0.0045(13) 0.0100(12) 0.0012(11)
    C43 0.0343(18) 0.0232(15) 0.0203(14) -0.0067(13) 0.0159(13) -0.0021(11)
    C44 0.0264(16) 0.0199(14) 0.0182(14) -0.0044(12) 0.0101(12) -0.0062(11)
    C45 0.0235(16) 0.0314(17) 0.0278(16) -0.0012(13) 0.0150(13) -0.0083(13)
    C46 0.0198(15) 0.0352(17) 0.0291(16) 0.0041(13) 0.0092(13) -0.0109(13)
    C47 0.0218(15) 0.0308(16) 0.0201(14) 0.0050(12) 0.0054(12) -0.0058(12)
    C48 0.0192(14) 0.0210(14) 0.0149(13) 0.0001(11) 0.0059(11) -0.0056(10)
    C49 0.0204(14) 0.0158(13) 0.0167(13) -0.0026(11) 0.0079(11) -0.0044(10)
    N1 0.0119(11) 0.0209(12) 0.0130(11) 0.0027(9) 0.0045(9) 0.0007(9)
    N2 0.0144(11) 0.0199(12) 0.0149(11) 0.0026(9) 0.0023(9) 0.0020(9)
    N002 0.0285(15) 0.0356(16) 0.0429(17) 0.0020(12) 0.0160(13) 0.0101(13)
    N3 0.0181(12) 0.0182(11) 0.0130(11) 0.0002(9) 0.0055(9) 0.0028(9)
    N4 0.0211(12) 0.0148(11) 0.0132(11) -0.0023(9) 0.0057(9) -0.0019(8)
    O01 0.0390(14) 0.0417(14) 0.0333(13) 0.0178(12) 0.0091(11) 0.0111(11)
    O1 0.0196(10) 0.0176(9) 0.0118(9) -0.0007(8) 0.0048(8) -0.0003(7)
    O2 0.0193(10) 0.0171(9) 0.0156(9) 0.0026(8) 0.0075(8) 0.0022(7)
    O3 0.0189(10) 0.0145(9) 0.0149(9) 0.0030(7) 0.0014(8) 0.0012(7)
    O4 0.0190(10) 0.0244(10) 0.0129(9) 0.0049(8) 0.0059(8) 0.0012(7)
    O001 0.085(3) 0.167(4) 0.085(3) 0.093(3) 0.060(2) 0.089(3)
    Hf1 0.01496(6) 0.01537(6) 0.00978(6) 0.00116(4) 0.00402(4) 0.00116(4)
_geom_special_details
;
All s.u.'s (except the s.u. in the dihedral angle between two l.s. planes) are
estimated using the full covariance matrix. The cell s.u.'s are taken into
account individually in the estimation of s.u.'s in distances, angles and
torsion angles; correlations between s.u.'s in cell parameters are only used
when they are defined by crystal symmetry. An approximate (isotropic)
treatment of cell s.u.'s is used for estimating s.u.'s involving l.s. planes.
;
loop_
    _geom_bond_atom_site_label_1
    _geom_bond_atom_site_label_2
    _geom_bond_site_symmetry_2
    _geom_bond_distance
    _geom_bond_publ_flag
    C11 N1 . 1.319(3) ?
    C11 C12 . 1.409(4) ?
    C11 H11 . 0.95 ?
    C12 C13 . 1.365(4) ?
    C12 H12 . 0.95 ?
    C003 N002 . 1.445(5) ?
    C003 H00A . 0.98 ?
    C003 H00B . 0.98 ?
    C003 H00C . 0.98 ?
    C13 C14 . 1.414(4) ?
    C13 H13 . 0.95 ?
    C004 O001 . 1.232(5) ?
    C004 N002 . 1.314(5) ?
    C004 H004 . 0.95 ?
    C14 C19 . 1.415(4) ?
    C14 C15 . 1.416(4) ?
    C15 C16 . 1.369(4) ?
    C15 H15 . 0.95 ?
    C005 N002 . 1.449(5) ?
    C005 H00D . 0.98 ?
    C005 H00E . 0.98 ?
    C005 H00F . 0.98 ?
    C16 C17 . 1.415(4) ?
    C16 H16 . 0.95 ?
    C17 C18 . 1.381(4) ?
    C17 H17 . 0.95 ?
    C18 O1 . 1.327(3) ?
    C18 C19 . 1.425(4) ?
    C19 N1 . 1.363(4) ?
    C21 N2 . 1.316(4) ?
    C21 C22 . 1.406(4) ?
    C21 H21 . 0.95 ?
    C22 C23 . 1.363(4) ?
    C22 H22 . 0.95 ?
    C23 C24 . 1.408(4) ?
    C23 H23 . 0.95 ?
    C24 C29 . 1.413(4) ?
    C24 C25 . 1.417(4) ?
    C25 C26 . 1.360(5) ?
    C25 H25 . 0.95 ?
    C26 C27 . 1.417(4) ?
    C26 H26 . 0.95 ?
    C27 C28 . 1.376(4) ?
    C27 H27 . 0.95 ?
    C28 O2 . 1.336(3) ?
    C28 C29 . 1.425(4) ?
    C29 N2 . 1.366(3) ?
    C31 N3 . 1.324(4) ?
    C31 C32 . 1.404(4) ?
    C31 H31 . 0.95 ?
    C32 C33 . 1.365(4) ?
    C32 H32 . 0.95 ?
    C33 C34 . 1.411(4) ?
    C33 H33 . 0.95 ?
    C34 C35 . 1.413(4) ?
    C34 C39 . 1.412(4) ?
    C35 C36 . 1.365(4) ?
    C35 H35 . 0.95 ?
    C36 C37 . 1.415(4) ?
    C36 H36 . 0.95 ?
    C37 C38 . 1.380(4) ?
    C37 H37 . 0.95 ?
    C38 O3 . 1.332(3) ?
    C38 C39 . 1.420(4) ?
    C39 N3 . 1.372(4) ?
    C41 N4 . 1.326(4) ?
    C41 C42 . 1.408(4) ?
    C41 H41 . 0.95 ?
    C42 C43 . 1.358(5) ?
    C42 H42 . 0.95 ?
    C43 C44 . 1.419(4) ?
    C43 H43 . 0.95 ?
    C44 C45 . 1.414(4) ?
    C44 C49 . 1.413(4) ?
    C45 C46 . 1.367(5) ?
    C45 H45 . 0.95 ?
    C46 C47 . 1.419(4) ?
    C46 H46 . 0.95 ?
    C47 C48 . 1.373(4) ?
    C47 H47 . 0.95 ?
    C48 O4 . 1.331(3) ?
    C48 C49 . 1.432(4) ?
    C49 N4 . 1.361(4) ?
    N1 Hf1 . 2.411(2) ?
    N2 Hf1 . 2.391(2) ?
    N3 Hf1 . 2.389(2) ?
    N4 Hf1 . 2.405(2) ?
    O01 H01 . 0.95(2) ?
    O01 H02 . 0.89(2) ?
    O1 Hf1 . 2.096(2) ?
    O2 Hf1 . 2.1145(19) ?
    O3 Hf1 . 2.0796(19) ?
    O4 Hf1 . 2.092(2) ?
loop_
    _geom_angle_atom_site_label_1
    _geom_angle_atom_site_label_2
    _geom_angle_atom_site_label_3
    _geom_angle_site_symmetry_1
    _geom_angle_site_symmetry_3
    _geom_angle
    _geom_angle_publ_flag
    N1 C11 C12 . . 122.5(3) ?
    N1 C11 H11 . . 118.7 ?
    C12 C11 H11 . . 118.7 ?
    C13 C12 C11 . . 119.6(3) ?
    C13 C12 H12 . . 120.2 ?
    C11 C12 H12 . . 120.2 ?
    N002 C003 H00A . . 109.5 ?
    N002 C003 H00B . . 109.5 ?
    H00A C003 H00B . . 109.5 ?
    N002 C003 H00C . . 109.5 ?
    H00A C003 H00C . . 109.5 ?
    H00B C003 H00C . . 109.5 ?
    C12 C13 C14 . . 119.8(3) ?
    C12 C13 H13 . . 120.1 ?
    C14 C13 H13 . . 120.1 ?
    O001 C004 N002 . . 123.7(4) ?
    O001 C004 H004 . . 118.2 ?
    N002 C004 H004 . . 118.2 ?
    C13 C14 C19 . . 116.6(3) ?
    C13 C14 C15 . . 124.9(3) ?
    C19 C14 C15 . . 118.5(3) ?
    C16 C15 C14 . . 119.7(3) ?
    C16 C15 H15 . . 120.2 ?
    C14 C15 H15 . . 120.2 ?
    N002 C005 H00D . . 109.5 ?
    N002 C005 H00E . . 109.5 ?
    H00D C005 H00E . . 109.5 ?
    N002 C005 H00F . . 109.5 ?
    H00D C005 H00F . . 109.5 ?
    H00E C005 H00F . . 109.5 ?
    C15 C16 C17 . . 121.6(3) ?
    C15 C16 H16 . . 119.2 ?
    C17 C16 H16 . . 119.2 ?
    C18 C17 C16 . . 120.8(3) ?
    C18 C17 H17 . . 119.6 ?
    C16 C17 H17 . . 119.6 ?
    O1 C18 C17 . . 124.5(2) ?
    O1 C18 C19 . . 117.8(2) ?
    C17 C18 C19 . . 117.7(2) ?
    N1 C19 C14 . . 123.0(2) ?
    N1 C19 C18 . . 115.2(2) ?
    C14 C19 C18 . . 121.8(2) ?
    N2 C21 C22 . . 123.0(3) ?
    N2 C21 H21 . . 118.5 ?
    C22 C21 H21 . . 118.5 ?
    C23 C22 C21 . . 119.1(3) ?
    C23 C22 H22 . . 120.4 ?
    C21 C22 H22 . . 120.4 ?
    C22 C23 C24 . . 120.2(3) ?
    C22 C23 H23 . . 119.9 ?
    C24 C23 H23 . . 119.9 ?
    C23 C24 C29 . . 116.5(3) ?
    C23 C24 C25 . . 125.3(3) ?
    C29 C24 C25 . . 118.2(3) ?
    C26 C25 C24 . . 119.8(3) ?
    C26 C25 H25 . . 120.1 ?
    C24 C25 H25 . . 120.1 ?
    C25 C26 C27 . . 121.9(3) ?
    C25 C26 H26 . . 119 ?
    C27 C26 H26 . . 119 ?
    C28 C27 C26 . . 120.4(3) ?
    C28 C27 H27 . . 119.8 ?
    C26 C27 H27 . . 119.8 ?
    O2 C28 C27 . . 124.9(3) ?
    O2 C28 C29 . . 117.1(2) ?
    C27 C28 C29 . . 118.0(3) ?
    N2 C29 C24 . . 123.0(3) ?
    N2 C29 C28 . . 115.3(2) ?
    C24 C29 C28 . . 121.7(3) ?
    N3 C31 C32 . . 122.6(3) ?
    N3 C31 H31 . . 118.7 ?
    C32 C31 H31 . . 118.7 ?
    C33 C32 C31 . . 119.8(3) ?
    C33 C32 H32 . . 120.1 ?
    C31 C32 H32 . . 120.1 ?
    C32 C33 C34 . . 119.8(3) ?
    C32 C33 H33 . . 120.1 ?
    C34 C33 H33 . . 120.1 ?
    C33 C34 C35 . . 125.2(3) ?
    C33 C34 C39 . . 116.6(3) ?
    C35 C34 C39 . . 118.2(3) ?
    C36 C35 C34 . . 120.0(3) ?
    C36 C35 H35 . . 120 ?
    C34 C35 H35 . . 120 ?
    C35 C36 C37 . . 121.8(3) ?
    C35 C36 H36 . . 119.1 ?
    C37 C36 H36 . . 119.1 ?
    C38 C37 C36 . . 119.8(3) ?
    C38 C37 H37 . . 120.1 ?
    C36 C37 H37 . . 120.1 ?
    O3 C38 C37 . . 124.2(3) ?
    O3 C38 C39 . . 117.1(2) ?
    C37 C38 C39 . . 118.7(3) ?
    N3 C39 C34 . . 123.2(2) ?
    N3 C39 C38 . . 115.4(2) ?
    C34 C39 C38 . . 121.4(3) ?
    N4 C41 C42 . . 121.9(3) ?
    N4 C41 H41 . . 119.1 ?
    C42 C41 H41 . . 119.1 ?
    C43 C42 C41 . . 119.9(3) ?
    C43 C42 H42 . . 120 ?
    C41 C42 H42 . . 120 ?
    C42 C43 C44 . . 120.1(3) ?
    C42 C43 H43 . . 120 ?
    C44 C43 H43 . . 120 ?
    C45 C44 C49 . . 118.6(3) ?
    C45 C44 C43 . . 125.1(3) ?
    C49 C44 C43 . . 116.2(3) ?
    C46 C45 C44 . . 119.4(3) ?
    C46 C45 H45 . . 120.3 ?
    C44 C45 H45 . . 120.3 ?
    C45 C46 C47 . . 122.0(3) ?
    C45 C46 H46 . . 119 ?
    C47 C46 H46 . . 119 ?
    C48 C47 C46 . . 120.5(3) ?
    C48 C47 H47 . . 119.7 ?
    C46 C47 H47 . . 119.7 ?
    O4 C48 C47 . . 125.3(3) ?
    O4 C48 C49 . . 116.9(2) ?
    C47 C48 C49 . . 117.8(3) ?
    N4 C49 C44 . . 123.1(3) ?
    N4 C49 C48 . . 115.2(2) ?
    C44 C49 C48 . . 121.6(3) ?
    C11 N1 C19 . . 118.5(2) ?
    C11 N1 Hf1 . . 129.25(18) ?
    C19 N1 Hf1 . . 112.21(16) ?
    C21 N2 C29 . . 118.2(2) ?
    C21 N2 Hf1 . . 128.67(19) ?
    C29 N2 Hf1 . . 113.03(17) ?
    C004 N002 C003 . . 122.1(4) ?
    C004 N002 C005 . . 119.1(3) ?
    C003 N002 C005 . . 118.8(3) ?
    C31 N3 C39 . . 117.9(2) ?
    C31 N3 Hf1 . . 129.96(19) ?
    C39 N3 Hf1 . . 112.11(17) ?
    C41 N4 C49 . . 118.8(2) ?
    C41 N4 Hf1 . . 128.39(19) ?
    C49 N4 Hf1 . . 112.80(17) ?
    H01 O01 H02 . . 97(2) ?
    C18 O1 Hf1 . . 123.31(16) ?
    C28 O2 Hf1 . . 122.97(17) ?
    C38 O3 Hf1 . . 123.71(17) ?
    C48 O4 Hf1 . . 124.29(17) ?
    O3 Hf1 O4 . . 142.37(7) ?
    O3 Hf1 O1 . . 91.75(7) ?
    O4 Hf1 O1 . . 99.61(8) ?
    O3 Hf1 O2 . . 100.40(8) ?
    O4 Hf1 O2 . . 92.65(8) ?
    O1 Hf1 O2 . . 141.60(7) ?
    O3 Hf1 N3 . . 71.30(8) ?
    O4 Hf1 N3 . . 78.35(8) ?
    O1 Hf1 N3 . . 142.80(7) ?
    O2 Hf1 N3 . . 75.26(8) ?
    O3 Hf1 N2 . . 73.34(8) ?
    O4 Hf1 N2 . . 144.02(7) ?
    O1 Hf1 N2 . . 78.33(8) ?
    O2 Hf1 N2 . . 70.75(8) ?
    N3 Hf1 N2 . . 124.52(8) ?
    O3 Hf1 N4 . . 78.49(8) ?
    O4 Hf1 N4 . . 70.70(8) ?
    O1 Hf1 N4 . . 73.72(7) ?
    O2 Hf1 N4 . . 144.28(7) ?
    N3 Hf1 N4 . . 70.60(8) ?
    N2 Hf1 N4 . . 139.28(8) ?
    O3 Hf1 N1 . . 141.74(7) ?
    O4 Hf1 N1 . . 75.47(7) ?
    O1 Hf1 N1 . . 70.91(7) ?
    O2 Hf1 N1 . . 77.35(8) ?
    N3 Hf1 N1 . . 140.80(8) ?
    N2 Hf1 N1 . . 69.91(8) ?
    N4 Hf1 N1 . . 125.15(8) ?
loop_
    _geom_torsion_atom_site_label_1
    _geom_torsion_atom_site_label_2
    _geom_torsion_atom_site_label_3
    _geom_torsion_atom_site_label_4
    _geom_torsion_site_symmetry_1
    _geom_torsion_site_symmetry_2
    _geom_torsion_site_symmetry_3
    _geom_torsion_site_symmetry_4
    _geom_torsion
    _geom_torsion_publ_flag
    N1 C11 C12 C13 . . . . 2.0(4) ?
    C11 C12 C13 C14 . . . . -1.5(4) ?
    C12 C13 C14 C19 . . . . 0.6(4) ?
    C12 C13 C14 C15 . . . . 179.5(3) ?
    C13 C14 C15 C16 . . . . -180.0(3) ?
    C19 C14 C15 C16 . . . . -1.1(4) ?
    C14 C15 C16 C17 . . . . 1.5(4) ?
    C15 C16 C17 C18 . . . . -0.2(4) ?
    C16 C17 C18 O1 . . . . 177.6(2) ?
    C16 C17 C18 C19 . . . . -1.5(4) ?
    C13 C14 C19 N1 . . . . -0.2(4) ?
    C15 C14 C19 N1 . . . . -179.2(2) ?
    C13 C14 C19 C18 . . . . 178.4(2) ?
    C15 C14 C19 C18 . . . . -0.6(4) ?
    O1 C18 C19 N1 . . . . 1.4(3) ?
    C17 C18 C19 N1 . . . . -179.5(2) ?
    O1 C18 C19 C14 . . . . -177.3(2) ?
    C17 C18 C19 C14 . . . . 1.8(4) ?
    N2 C21 C22 C23 . . . . 0.4(5) ?
    C21 C22 C23 C24 . . . . 1.8(5) ?
    C22 C23 C24 C29 . . . . -1.7(5) ?
    C22 C23 C24 C25 . . . . 179.8(3) ?
    C23 C24 C25 C26 . . . . 178.5(3) ?
    C29 C24 C25 C26 . . . . 0.0(5) ?
    C24 C25 C26 C27 . . . . 0.1(5) ?
    C25 C26 C27 C28 . . . . 0.2(5) ?
    C26 C27 C28 O2 . . . . -179.8(3) ?
    C26 C27 C28 C29 . . . . -0.4(4) ?
    C23 C24 C29 N2 . . . . -0.5(4) ?
    C25 C24 C29 N2 . . . . 178.1(3) ?
    C23 C24 C29 C28 . . . . -178.8(3) ?
    C25 C24 C29 C28 . . . . -0.2(4) ?
    O2 C28 C29 N2 . . . . 1.5(4) ?
    C27 C28 C29 N2 . . . . -178.0(3) ?
    O2 C28 C29 C24 . . . . 179.9(3) ?
    C27 C28 C29 C24 . . . . 0.4(4) ?
    N3 C31 C32 C33 . . . . -0.2(4) ?
    C31 C32 C33 C34 . . . . -0.1(4) ?
    C32 C33 C34 C35 . . . . 179.7(3) ?
    C32 C33 C34 C39 . . . . 1.0(4) ?
    C33 C34 C35 C36 . . . . -177.8(3) ?
    C39 C34 C35 C36 . . . . 0.8(4) ?
    C34 C35 C36 C37 . . . . 0.8(5) ?
    C35 C36 C37 C38 . . . . -1.6(4) ?
    C36 C37 C38 O3 . . . . 179.6(3) ?
    C36 C37 C38 C39 . . . . 0.7(4) ?
    C33 C34 C39 N3 . . . . -1.6(4) ?
    C35 C34 C39 N3 . . . . 179.6(2) ?
    C33 C34 C39 C38 . . . . 177.1(2) ?
    C35 C34 C39 C38 . . . . -1.7(4) ?
    O3 C38 C39 N3 . . . . 0.8(3) ?
    C37 C38 C39 N3 . . . . 179.7(2) ?
    O3 C38 C39 C34 . . . . -178.0(2) ?
    C37 C38 C39 C34 . . . . 0.9(4) ?
    N4 C41 C42 C43 . . . . 0.3(4) ?
    C41 C42 C43 C44 . . . . -0.2(4) ?
    C42 C43 C44 C45 . . . . 177.8(3) ?
    C42 C43 C44 C49 . . . . -0.2(4) ?
    C49 C44 C45 C46 . . . . -0.8(4) ?
    C43 C44 C45 C46 . . . . -178.7(3) ?
    C44 C45 C46 C47 . . . . 0.3(5) ?
    C45 C46 C47 C48 . . . . 1.2(5) ?
    C46 C47 C48 O4 . . . . 176.5(3) ?
    C46 C47 C48 C49 . . . . -1.9(4) ?
    C45 C44 C49 N4 . . . . -177.7(2) ?
    C43 C44 C49 N4 . . . . 0.4(4) ?
    C45 C44 C49 C48 . . . . 0.0(4) ?
    C43 C44 C49 C48 . . . . 178.1(3) ?
    O4 C48 C49 N4 . . . . 0.6(3) ?
    C47 C48 C49 N4 . . . . 179.2(2) ?
    O4 C48 C49 C44 . . . . -177.2(2) ?
    C47 C48 C49 C44 . . . . 1.4(4) ?
    C12 C11 N1 C19 . . . . -1.6(4) ?
    C12 C11 N1 Hf1 . . . . 176.48(18) ?
    C14 C19 N1 C11 . . . . 0.7(4) ?
    C18 C19 N1 C11 . . . . -178.0(2) ?
    C14 C19 N1 Hf1 . . . . -177.7(2) ?
    C18 C19 N1 Hf1 . . . . 3.6(3) ?
    C22 C21 N2 C29 . . . . -2.6(4) ?
    C22 C21 N2 Hf1 . . . . 172.8(2) ?
    C24 C29 N2 C21 . . . . 2.7(4) ?
    C28 C29 N2 C21 . . . . -178.9(2) ?
    C24 C29 N2 Hf1 . . . . -173.4(2) ?
    C28 C29 N2 Hf1 . . . . 5.0(3) ?
    O001 C004 N002 C003 . . . . 178.5(5) ?
    O001 C004 N002 C005 . . . . -1.7(7) ?
    C32 C31 N3 C39 . . . . -0.3(4) ?
    C32 C31 N3 Hf1 . . . . 178.7(2) ?
    C34 C39 N3 C31 . . . . 1.3(4) ?
    C38 C39 N3 C31 . . . . -177.5(2) ?
    C34 C39 N3 Hf1 . . . . -178.0(2) ?
    C38 C39 N3 Hf1 . . . . 3.3(3) ?
    C42 C41 N4 C49 . . . . -0.1(4) ?
    C42 C41 N4 Hf1 . . . . -179.53(19) ?
    C44 C49 N4 C41 . . . . -0.3(4) ?
    C48 C49 N4 C41 . . . . -178.1(2) ?
    C44 C49 N4 Hf1 . . . . 179.2(2) ?
    C48 C49 N4 Hf1 . . . . 1.4(3) ?
    C17 C18 O1 Hf1 . . . . 173.9(2) ?
    C19 C18 O1 Hf1 . . . . -7.1(3) ?
    C27 C28 O2 Hf1 . . . . 170.7(2) ?
    C29 C28 O2 Hf1 . . . . -8.7(3) ?
    C37 C38 O3 Hf1 . . . . 175.6(2) ?
    C39 C38 O3 Hf1 . . . . -5.6(3) ?
    C47 C48 O4 Hf1 . . . . 178.6(2) ?
    C49 C48 O4 Hf1 . . . . -3.0(3) ?
    C38 O3 Hf1 O4 . . . . -32.6(2) ?
    C38 O3 Hf1 O1 . . . . -140.84(19) ?
    C38 O3 Hf1 O2 . . . . 75.8(2) ?
    C38 O3 Hf1 N3 . . . . 5.36(18) ?
    C38 O3 Hf1 N2 . . . . 141.9(2) ?
    C38 O3 Hf1 N4 . . . . -67.84(19) ?
    C38 O3 Hf1 N1 . . . . 158.48(18) ?
    C48 O4 Hf1 O3 . . . . -34.1(3) ?
    C48 O4 Hf1 O1 . . . . 71.6(2) ?
    C48 O4 Hf1 O2 . . . . -144.9(2) ?
    C48 O4 Hf1 N3 . . . . -70.6(2) ?
    C48 O4 Hf1 N2 . . . . 154.93(18) ?
    C48 O4 Hf1 N4 . . . . 2.73(19) ?
    C48 O4 Hf1 N1 . . . . 138.9(2) ?
    C18 O1 Hf1 O3 . . . . -138.65(19) ?
    C18 O1 Hf1 O4 . . . . 77.37(19) ?
    C18 O1 Hf1 O2 . . . . -29.4(2) ?
    C18 O1 Hf1 N3 . . . . 160.71(17) ?
    C18 O1 Hf1 N2 . . . . -66.06(19) ?
    C18 O1 Hf1 N4 . . . . 143.9(2) ?
    C18 O1 Hf1 N1 . . . . 6.51(18) ?
    C28 O2 Hf1 O3 . . . . 76.4(2) ?
    C28 O2 Hf1 O4 . . . . -139.1(2) ?
    C28 O2 Hf1 O1 . . . . -30.0(3) ?
    C28 O2 Hf1 N3 . . . . 143.7(2) ?
    C28 O2 Hf1 N2 . . . . 8.28(19) ?
    C28 O2 Hf1 N4 . . . . 161.10(18) ?
    C28 O2 Hf1 N1 . . . . -64.6(2) ?
    C31 N3 Hf1 O3 . . . . 176.5(2) ?
    C39 N3 Hf1 O3 . . . . -4.38(16) ?
    C31 N3 Hf1 O4 . . . . -26.0(2) ?
    C39 N3 Hf1 O4 . . . . 153.08(18) ?
    C31 N3 Hf1 O1 . . . . -116.6(2) ?
    C39 N3 Hf1 O1 . . . . 62.5(2) ?
    C31 N3 Hf1 O2 . . . . 69.9(2) ?
    C39 N3 Hf1 O2 . . . . -111.01(18) ?
    C31 N3 Hf1 N2 . . . . 123.4(2) ?
    C39 N3 Hf1 N2 . . . . -57.50(19) ?
    C31 N3 Hf1 N4 . . . . -99.4(2) ?
    C39 N3 Hf1 N4 . . . . 79.64(18) ?
    C31 N3 Hf1 N1 . . . . 22.8(3) ?
    C39 N3 Hf1 N1 . . . . -158.09(15) ?
    C21 N2 Hf1 O3 . . . . 70.0(2) ?
    C29 N2 Hf1 O3 . . . . -114.43(19) ?
    C21 N2 Hf1 O4 . . . . -115.8(2) ?
    C29 N2 Hf1 O4 . . . . 59.8(2) ?
    C21 N2 Hf1 O1 . . . . -25.4(2) ?
    C29 N2 Hf1 O1 . . . . 150.15(19) ?
    C21 N2 Hf1 O2 . . . . 177.7(3) ?
    C29 N2 Hf1 O2 . . . . -6.74(17) ?
    C21 N2 Hf1 N3 . . . . 122.2(2) ?
    C29 N2 Hf1 N3 . . . . -62.2(2) ?
    C21 N2 Hf1 N4 . . . . 21.8(3) ?
    C29 N2 Hf1 N4 . . . . -162.60(16) ?
    C21 N2 Hf1 N1 . . . . -99.2(2) ?
    C29 N2 Hf1 N1 . . . . 76.41(18) ?
    C41 N4 Hf1 O3 . . . . -24.6(2) ?
    C49 N4 Hf1 O3 . . . . 155.97(18) ?
    C41 N4 Hf1 O4 . . . . 177.4(2) ?
    C49 N4 Hf1 O4 . . . . -2.10(17) ?
    C41 N4 Hf1 O1 . . . . 70.7(2) ?
    C49 N4 Hf1 O1 . . . . -108.75(18) ?
    C41 N4 Hf1 O2 . . . . -116.4(2) ?
    C49 N4 Hf1 O2 . . . . 64.1(2) ?
    C41 N4 Hf1 N3 . . . . -98.6(2) ?
    C49 N4 Hf1 N3 . . . . 81.95(18) ?
    C41 N4 Hf1 N2 . . . . 22.2(3) ?
    C49 N4 Hf1 N2 . . . . -157.26(16) ?
    C41 N4 Hf1 N1 . . . . 122.2(2) ?
    C49 N4 Hf1 N1 . . . . -57.2(2) ?
    C11 N1 Hf1 O3 . . . . -116.0(2) ?
    C19 N1 Hf1 O3 . . . . 62.1(2) ?
    C11 N1 Hf1 O4 . . . . 70.9(2) ?
    C19 N1 Hf1 O4 . . . . -110.93(18) ?
    C11 N1 Hf1 O1 . . . . 176.7(2) ?
    C19 N1 Hf1 O1 . . . . -5.14(16) ?
    C11 N1 Hf1 O2 . . . . -25.2(2) ?
    C19 N1 Hf1 O2 . . . . 152.92(18) ?
    C11 N1 Hf1 N3 . . . . 21.3(3) ?
    C19 N1 Hf1 N3 . . . . -160.53(16) ?
    C11 N1 Hf1 N2 . . . . -99.1(2) ?
    C19 N1 Hf1 N2 . . . . 79.04(17) ?
    C11 N1 Hf1 N4 . . . . 124.0(2) ?
    C19 N1 Hf1 N4 . . . . -57.80(19) ?
loop_
    _geom_hbond_atom_site_label_D
    _geom_hbond_atom_site_label_H
    _geom_hbond_atom_site_label_A
    _geom_hbond_site_symmetry_A
    _geom_hbond_distance_DH
    _geom_hbond_distance_HA
    _geom_hbond_distance_DA
    _geom_hbond_angle_DHA
    O01 H02 O2 . 0.89(2) 1.99(2) 2.867(3) 171(3)
    O01 H01 O001 . 0.95(2) 1.83(2) 2.757(4) 164(4)
    C31 H31 O001 . 0.95 2.51 3.418(4) 160
    C004 H004 O01 2_565 0.95 2.41 3.331(5) 163.6
data_global
_journal_date_recd_electronic     2010-04-14
_journal_date_accepted     2010-04-23
_journal_name_full     'Acta Crystallographica, Section E'
_journal_year     2010
_journal_volume     66
_journal_issue      5
_journal_page_first     m603
_journal_page_last     m604
_journal_paper_category     QM
_journal_coeditor_code     RK2202
_publ_contact_author_name     'Johannes A. Viljoen'
_publ_contact_author_address
;
Department of Chemistry
University of the Free State
P.O. Box 339
Bloemfontein
9300
South Africa
;
_publ_contact_author_email     'ViljoenJA@ufs.ac.za'
_publ_contact_author_fax     '+2751 444 6384'
_publ_contact_author_phone     '+2751 401 7530'
_publ_section_title
;
Tetrakis(8-quinolinolato-\k^2^<i>N</i>,<i>O</i>)hafnium(IV) dimethylformamide
solvate monohydrate
;
loop_
    _publ_author_name
    _publ_author_address
    'Viljoen, Johannes A.'
;
Department of Chemistry
University of the Free State
PO Box 339
Bloemfontein 9300
South Africa
;
    'Visser, Hendrik G.'
;
Department of Chemistry
University of the Free State
PO Box 339
Bloemfontein 9300
South Africa
;
    'Roodt, Andreas'
;
Department of Chemistry
University of the Free State
PO Box 339
Bloemfontein 9300
South Africa
;
