# Supplementary material for: Tetra­kis(8-quinolinolato-κ2 N,O)hafnium(IV) dimethyl­formamide solvate monohydrate
Source: Acta Crystallogr Sect E Struct Rep Online. 2010 Apr 30;66(Pt 5):m603–4. doi: 10.1107/S1600536810014960 (PMC2979151; doi:10.1107/S1600536810014960)
Supplement: Supplementary file 2 [file e-66-0m603-Isup2.hkl]

#
# h,k,l, Fc-squared, Fo-squared, sigma(Fo-squared) and status flag
#
data_I
_shelx_title ' 8ftivi2_0m in P-1'
_shelx_refln_list_code          4
_shelx_F_calc_maximum      269.84
_exptl_crystal_F_000       844.00
_reflns_d_resolution_high  0.7828
 
loop_
 _symmetry_equiv_pos_as_xyz
 'x, y, z'
 '-x, -y, -z'
 
_cell_length_a    11.3600
_cell_length_b    12.2450
_cell_length_c    12.5040
_cell_angle_alpha  91.817
_cell_angle_beta  103.333
_cell_angle_gamma  99.190
 
_shelx_F_squared_multiplier     1.000
 
loop_
 _refln_index_h
 _refln_index_k
 _refln_index_l
 _refln_F_squared_calc
 _refln_F_squared_meas
 _refln_F_squared_sigma
 _refln_observed_status
   1   0   0      252.90      254.51     18.55 o
   2   0   0     3797.81     3890.00     65.23 o
   3   0   0     3105.82     3721.70     69.58 o
   4   0   0     2382.34     2090.98     36.25 o
   5   0   0     3221.16     2874.07     49.19 o
   6   0   0     5628.98     5554.62    104.60 o
   7   0   0    12707.54    12575.51    226.41 o
   8   0   0       46.76       86.40     14.43 o
   9   0   0     3101.89     2920.63     71.15 o
  10   0   0      256.40      283.54     26.23 o
  11   0   0     3750.70     3811.63    119.84 o
  12   0   0     1303.69     1385.10     76.85 o
  13   0   0     1608.16     1522.21     84.34 o
 -14   1   0      162.95      155.56     39.87 o
 -13   1   0     3087.22     3111.24    201.79 o
 -12   1   0      635.28      639.24     42.42 o
 -11   1   0     2886.75     3007.46    100.66 o
 -10   1   0     1844.93     1815.45     58.37 o
  -9   1   0      836.60      873.46     35.12 o
  -8   1   0     3315.01     3060.85     87.92 o
  -7   1   0     2679.91     2741.48     64.28 o
  -6   1   0     4623.58     4357.41     84.56 o
  -5   1   0     5550.10     6016.24     96.32 o
  -4   1   0     6085.86     6025.52     92.34 o
  -3   1   0    27749.56    27617.28    401.79 o
  -2   1   0    13436.65    13159.87    192.39 o
  -1   1   0    37170.80    32786.27    588.59 o
   1   1   0    18067.95    18331.34    297.34 o
   2   1   0        2.04       20.97      3.63 o
   3   1   0     3513.60     3432.88     58.46 o
   4   1   0     2752.76     2807.55     46.61 o
   5   1   0     8583.48     8126.34    146.49 o
   6   1   0     5329.02     5037.08    105.12 o
   7   1   0     2788.04     2485.00     53.13 o
   8   1   0     5038.25     4853.82    108.35 o
   9   1   0      662.50      635.89     25.79 o
  10   1   0     5277.16     5156.90    148.71 o
  11   1   0        0.32       15.17     16.03 o
  12   1   0     2880.29     3118.27    130.02 o
  13   1   0      160.75      163.57     35.15 o
 -14   2   0     1890.26     1781.43     98.88 o
 -13   2   0      170.91      154.90     36.09 o
 -12   2   0     2584.39     2637.00     95.35 o
 -11   2   0      360.49      377.32     54.63 o
 -10   2   0     4872.12     4664.34    120.61 o
  -9   2   0      829.36      817.39     34.34 o
  -8   2   0     5534.08     5309.36    128.89 o
  -7   2   0     4266.31     3805.23     85.05 o
  -6   2   0     1859.67     1771.14     40.42 o
  -5   2   0    16974.82    17208.50    262.61 o
  -4   2   0      553.34      532.90     13.04 o
  -3   2   0    14570.01    15388.09    228.37 o
  -2   2   0      291.74      364.44      8.68 o
  -1   2   0    15730.26    15050.01    253.14 o
   0   2   0     4666.08     5203.67     85.25 o
   1   2   0     2369.72     2495.83     42.91 o
   2   2   0     2024.13     1824.09     31.52 o
   3   2   0      747.23      779.66     15.04 o
   4   2   0     1680.24     1505.02     27.17 o
   5   2   0        6.19        1.01      3.91 o
   6   2   0     7300.02     7072.36    129.99 o
   7   2   0     4454.38     4461.31     90.01 o
   8   2   0     4249.70     4017.41     81.12 o
   9   2   0     2489.66     2421.93     67.26 o
  10   2   0     1896.09     1850.41     66.95 o
  11   2   0     3440.84     3701.75    142.79 o
  12   2   0      673.33      541.30     70.48 o
  13   2   0     2762.23     1346.54    116.48 o
 -14   3   0     1201.34     1246.32     82.87 o
 -13   3   0     1637.32     1660.85     75.24 o
 -12   3   0      393.77      494.46     39.87 o
 -11   3   0     5928.40     5976.46    152.52 o
 -10   3   0       23.74       41.57     14.70 o
  -9   3   0     6419.15     6432.86    156.13 o
  -8   3   0      140.51      183.08     17.30 o
  -7   3   0     9241.69     9253.93    210.71 o
  -6   3   0     2677.98     2534.60     59.57 o
  -5   3   0     6291.68     6064.90    104.55 o
  -4   3   0    15294.82    15337.16    227.14 o
  -3   3   0     1392.81     1330.62     23.26 o
  -2   3   0    25810.10    26918.62    437.93 o
  -1   3   0       42.65       87.57      4.67 o
   0   3   0    37325.07    37511.70    593.91 o
   1   3   0    16445.60    17619.97    315.63 o
   2   3   0      856.59      725.51     20.46 o
   3   3   0     4008.68     3940.02     71.70 o
   4   3   0     1880.49     1835.51     31.71 o
   5   3   0     5717.70     5628.42    103.44 o
   6   3   0      714.15      696.12     19.81 o
   7   3   0     7735.81     7465.87    137.99 o
   8   3   0       22.24       31.87      7.99 o
   9   3   0     6432.67     6269.74    171.34 o
  10   3   0     1128.90     1070.97     66.77 o
  11   3   0     1870.70     1754.27    114.99 o
  12   3   0     1674.61     1753.02     87.90 o
  13   3   0     1309.59     1248.64     75.93 o
 -14   4   0      214.83      287.37     99.04 o
 -13   4   0     1816.05     1932.55     83.35 o
 -12   4   0     1704.87     1766.87     87.53 o
 -11   4   0      844.57      921.99     42.82 o
 -10   4   0     2423.32     2467.20     74.90 o
  -9   4   0     2094.43     2173.36     66.20 o
  -8   4   0     4703.60     4509.01    113.86 o
  -7   4   0       25.94       49.07     22.20 o
  -6   4   0     5158.29     5033.49    120.43 o
  -5   4   0     8172.03     8384.83    177.28 o
  -4   4   0    11325.39    11213.44    170.35 o
  -3   4   0     5125.44     4735.10     71.29 o
  -2   4   0     3424.75     3234.73     52.07 o
  -1   4   0    10288.72    10748.95    147.47 o
   0   4   0       75.98       74.03      4.19 o
   1   4   0    19450.92    19161.63    407.21 o
   2   4   0     1118.37     1121.53     32.96 o
   3   4   0     9529.08     9143.14    197.99 o
   4   4   0      601.66      552.31     12.99 o
   5   4   0     6880.72     6861.56    198.21 o
   6   4   0     5008.50     4878.23    101.20 o
   7   4   0     4543.18     4326.82     84.12 o
   8   4   0     6582.88     6519.26    134.37 o
   9   4   0      103.67      111.00     22.29 o
  10   4   0     3769.56     3647.15    190.67 o
  11   4   0      169.48      166.93     44.51 o
  12   4   0     1971.13     2122.56    143.93 o
 -13   5   0        1.11       12.48     23.69 o
 -12   5   0     1139.51     1304.20     63.67 o
 -11   5   0      163.35      143.33     22.47 o
 -10   5   0     6492.35     6397.04    159.75 o
  -9   5   0      891.81      923.09     39.22 o
  -8   5   0     2344.36     2441.16     70.65 o
  -7   5   0     4842.90     4882.92    120.16 o
  -6   5   0      102.67       80.29     10.38 o
  -5   5   0     9447.78     9182.59    167.97 o
  -4   5   0      286.89      340.77     17.42 o
  -3   5   0     3239.68     3071.92     48.71 o
  -2   5   0      502.20      409.13     11.09 o
  -1   5   0    11165.54    11870.87    167.18 o
   0   5   0    11780.76    11799.16    190.34 o
   1   5   0     8235.60     8787.43    175.31 o
   2   5   0     8614.02     8482.98    148.94 o
   3   5   0     2303.18     2313.25     44.63 o
   4   5   0    11249.58    10680.68    270.18 o
   5   5   0     2651.57     2724.96     84.81 o
   6   5   0     7218.27     7013.42    158.36 o
   7   5   0     1871.70     1783.87     50.40 o
   8   5   0     4854.04     4935.81    244.08 o
   9   5   0     3367.57     3276.94    178.05 o
  10   5   0     1935.78     1807.25    118.70 o
  11   5   0     3349.05     3213.14    186.22 o
  12   5   0      127.64      106.83     43.77 o
 -13   6   0     1186.97     1262.47     67.36 o
 -12   6   0      127.52      152.27     28.83 o
 -11   6   0     4311.89     4304.04    119.52 o
 -10   6   0       30.49       88.37     18.77 o
  -9   6   0     5007.33     5054.02    129.53 o
  -8   6   0      165.51      181.61     18.95 o
  -7   6   0     4769.65     5129.09    126.33 o
  -6   6   0     4737.71     4389.07    108.19 o
  -5   6   0      617.68      550.46     19.41 o
  -4   6   0    14836.66    15470.02    374.14 o
  -3   6   0      993.01     1002.34     29.64 o
  -2   6   0    13975.31    14331.81    232.54 o
  -1   6   0     3100.01     3730.51     58.93 o
   0   6   0    13078.69    13292.17    211.39 o
   1   6   0      838.42      742.60     22.17 o
   2   6   0     1928.01     1879.97     37.03 o
   3   6   0    10344.83    10951.91    226.40 o
   4   6   0      614.18      544.50     20.56 o
   5   6   0     7848.04     7590.72    175.19 o
   6   6   0       25.22       33.62      7.65 o
   8   6   0      443.03      499.29     51.19 o
   9   6   0     5189.93     5261.50    263.37 o
  10   6   0     1928.08     1943.02    126.86 o
  11   6   0      895.34     1006.01     89.77 o
 -13   7   0     1181.37     1307.98     85.50 o
 -12   7   0     1265.52     1360.36     59.07 o
 -11   7   0     1536.66     1527.50    122.09 o
 -10   7   0     6091.38     6185.29    157.54 o
  -9   7   0       35.17       41.98     15.26 o
  -8   7   0     2763.66     2794.60     79.81 o
  -7   7   0      159.27      214.90     31.30 o
  -6   7   0     6661.15     6716.07    141.83 o
  -5   7   0     4032.52     4086.48    100.95 o
  -4   7   0    10947.66    11095.48    237.93 o
  -3   7   0     7382.82     8016.36    171.81 o
  -2   7   0     4455.09     4251.64     79.47 o
  -1   7   0     4708.53     4418.93     78.19 o
   0   7   0      610.60      606.10     17.82 o
   1   7   0     9535.12     9335.02    181.53 o
   2   7   0      804.29      828.23     28.74 o
   3   7   0     4380.96     4365.99     89.02 o
   4   7   0     1511.27     1522.96     33.65 o
   5   7   0     2409.90     2390.73     54.13 o
   6   7   0     3272.71     3248.77    142.07 o
   7   7   0      545.58      519.33     49.71 o
   8   7   0     3898.87     4129.38    211.44 o
   9   7   0       58.66       46.00     28.19 o
  10   7   0     2012.22     2139.62    135.77 o
  11   7   0        6.57        1.48     31.16 o
 -13   8   0       46.17       82.75     37.18 o
 -12   8   0     2153.23     2365.84     96.20 o
 -11   8   0     1144.63     1223.64     63.21 o
 -10   8   0     3415.92     3398.97    127.43 o
  -9   8   0     2522.33     2748.93     82.34 o
  -8   8   0      833.51      832.66     57.50 o
  -7   8   0     5582.44     5475.00    135.34 o
  -6   8   0      200.90      193.81     15.81 o
  -5   8   0     7132.21     7045.48    146.68 o
  -4   8   0      143.99      162.19     14.64 o
  -3   8   0     6713.20     6756.41    171.08 o
  -2   8   0     1073.14     1112.87     25.91 o
  -1   8   0     4347.28     4148.34     78.51 o
   0   8   0     6474.70     6411.60    138.73 o
   1   8   0     1177.46     1185.56     44.24 o
   2   8   0    10291.50    10383.22    258.74 o
   3   8   0        0.48       22.46      5.82 o
   4   8   0     3396.60     3430.33     72.94 o
   5   8   0      541.30      544.69     23.26 o
   6   8   0     4489.64     4690.32    130.74 o
   7   8   0     1415.55     1433.89     52.80 o
   8   8   0     1875.14     1839.64     97.56 o
   9   8   0     2442.85     2490.16    112.03 o
  10   8   0      756.35      862.08     80.87 o
 -12   9   0       55.87       83.33     29.27 o
 -11   9   0     2473.50     2428.30     94.87 o
 -10   9   0      139.93      211.40     36.36 o
  -9   9   0     4785.60     4854.93    148.69 o
  -8   9   0     1317.55     1318.31     50.54 o
  -7   9   0     1304.78     1349.96     59.97 o
  -6   9   0     2009.45     1972.93     53.13 o
  -5   9   0      902.66      875.54     28.59 o
  -4   9   0     6850.43     6673.59    157.22 o
  -3   9   0      555.87      601.65     19.14 o
  -2   9   0     7269.07     7066.23    123.36 o
  -1   9   0     1191.71     1216.57     36.53 o
   0   9   0     1935.52     1844.08     48.16 o
   1   9   0     4487.56     4645.85     86.39 o
   2   9   0     1610.73     1634.82     38.49 o
   3   9   0     4640.16     4563.29     94.30 o
   4   9   0      304.38      343.16     21.38 o
   5   9   0     4740.65     4679.50    158.61 o
   6   9   0        3.86       27.98     20.03 o
   7   9   0     4568.77     4673.00    134.00 o
   8   9   0      715.12      710.05     68.36 o
   9   9   0     2834.31     2909.38     95.85 o
 -12  10   0      965.25     1083.02     64.82 o
 -11  10   0      241.50      237.29     34.84 o
 -10  10   0     1997.90     2060.29     83.66 o
  -9  10   0      234.05      256.00     30.37 o
  -8  10   0     2199.31     2459.78     87.50 o
  -7  10   0       29.82       71.96     18.42 o
  -6  10   0     3613.64     3484.97    107.59 o
  -5  10   0     2464.12     2390.06    124.78 o
  -4  10   0     1314.16     1235.24     37.29 o
  -3  10   0     3800.41     3624.23     69.67 o
  -2  10   0      739.21      672.31     23.98 o
  -1  10   0     2840.45     2744.44     65.94 o
   0  10   0        8.54       31.77      7.20 o
   1  10   0     4925.80     4884.44     95.60 o
   2  10   0     1854.61     1848.21    119.07 o
   3  10   0     2715.70     2869.27    160.62 o
   4  10   0     1523.29     1607.77     67.34 o
   5  10   0     1437.49     1482.75     99.04 o
   6  10   0     2829.36     2855.84    108.03 o
   7  10   0      412.67      470.16     44.51 o
   8  10   0     3211.93     3338.24    127.64 o
   9  10   0        6.26        5.18     21.24 o
 -11  11   0      446.21      395.08     51.86 o
 -10  11   0     1588.90     1718.04     76.82 o
  -9  11   0     1083.19     1078.30     56.26 o
  -8  11   0      771.16      753.50     44.79 o
  -7  11   0     3683.19     3726.36    117.24 o
  -6  11   0        6.25       26.69     15.98 o
  -5  11   0     3238.18     3231.68     99.05 o
  -4  11   0      421.07      466.30     25.83 o
  -3  11   0     3024.58     2851.66    116.45 o
  -2  11   0     2366.72     2288.86     77.62 o
  -1  11   0     1725.42     1822.02     65.41 o
   0  11   0     5797.73     5707.69    189.48 o
   1  11   0      379.86      445.31     31.66 o
   2  11   0     4257.94     4223.16    145.74 o
   3  11   0      390.36      410.65     30.66 o
   4  11   0     5130.75     5313.54    241.49 o
   5  11   0     1249.89     1274.22     82.35 o
   6  11   0     2255.62     2319.36     94.60 o
   7  11   0      768.41      854.76     51.62 o
   8  11   0      767.17      863.26     53.48 o
 -10  12   0      141.65      179.85     40.83 o
  -9  12   0     1559.25     1667.27    218.86 o
  -8  12   0      832.19      864.85     61.32 o
  -7  12   0     2011.67     1845.74     89.35 o
  -6  12   0     3938.40     3768.74    122.93 o
  -5  12   0        9.80       44.30     17.23 o
  -4  12   0     2018.09     2104.54     76.44 o
  -3  12   0      114.99      130.38     29.77 o
  -2  12   0     5234.13     5002.61    149.67 o
  -1  12   0     1566.26     1458.71     57.91 o
   0  12   0     6787.45     6376.40    211.29 o
   1  12   0     4181.97     4137.25    145.37 o
   2  12   0      208.64      244.78     26.21 o
   3  12   0      915.59      915.32     49.18 o
   4  12   0      576.06      681.60     42.93 o
   5  12   0     4597.72     4743.63    166.66 o
   6  12   0       44.86       56.73     22.18 o
   7  12   0     2171.55     2437.99    102.15 o
  -9  13   0        7.68        5.64     31.16 o
  -8  13   0     2040.57     1946.05     82.49 o
  -7  13   0      413.63      419.00     36.68 o
  -6  13   0      899.82      855.50     48.46 o
  -5  13   0     2764.31     2592.60     93.16 o
  -4  13   0      326.03      375.86     31.11 o
  -3  13   0     3851.98     3678.80    118.81 o
  -2  13   0      537.98      589.36     36.75 o
  -1  13   0     4142.62     4014.37    144.08 o
   0  13   0       51.57      114.79     24.48 o
   1  13   0     1120.30     1194.28     58.64 o
   2  13   0      437.09      417.11     34.05 o
   3  13   0     1737.18     1807.53    114.99 o
   4  13   0     1644.38     1574.50     73.01 o
   5  13   0      480.78      583.58    109.06 o
  -8  14   0       52.20       69.40     29.11 o
  -7  14   0     2073.54     2084.54    100.58 o
  -6  14   0      217.77      213.99     29.45 o
  -5  14   0     2156.62     2042.74     80.85 o
  -4  14   0      891.28      997.77     51.90 o
  -3  14   0     1400.10     1472.59     63.22 o
  -2  14   0     1178.52     1152.31     73.23 o
  -1  14   0     1353.58     1377.11     66.81 o
   0  14   0     2285.81     2268.83     93.45 o
   1  14   0      142.42      162.59     58.98 o
   2  14   0     1728.72     1983.77    113.51 o
   3  14   0      249.08      206.44     29.03 o
   4  14   0     1303.70     1394.80     69.26 o
  -6  15   0     1532.07     1569.92     84.14 o
  -5  15   0        2.63       22.75     45.63 o
  -4  15   0     2300.42     2095.58     95.16 o
  -3  15   0      303.08      334.37     32.70 o
  -2  15   0     1538.58     1513.62     74.16 o
  -1  15   0      386.17      369.29     46.00 o
   0  15   0     1776.55     1920.83     85.34 o
   1  15   0     1006.62     1021.13     56.47 o
  -1 -15   1      752.29      725.51     49.41 o
   0 -15   1      247.73      201.49     29.94 o
   1 -15   1     2254.67     2173.73     95.03 o
   2 -15   1        5.56       23.32     21.77 o
   3 -15   1     1313.47     1439.99     74.72 o
   4 -15   1      480.10      507.16     61.21 o
   5 -15   1     1788.52     1696.18     86.15 o
   6 -15   1      946.55      955.70     65.47 o
  -4 -14   1        5.52       15.38     21.43 o
  -3 -14   1     2009.12     1889.30    127.98 o
  -2 -14   1        4.84        3.51     19.22 o
  -1 -14   1     2036.46     1977.54     86.72 o
   0 -14   1     1316.92     1323.47     66.76 o
   1 -14   1      701.37      746.42     59.72 o
   2 -14   1     1540.65     1460.24     97.93 o
   3 -14   1      232.14      227.35     27.80 o
   4 -14   1     1901.24     1761.35     73.77 o
   5 -14   1       16.65       88.20     26.98 o
   6 -14   1     2397.92     2424.13    109.33 o
   7 -14   1      236.52      208.81     36.96 o
   8 -14   1     1301.75     1310.92     80.52 o
  -5 -13   1     1177.50     1184.22    164.70 o
  -4 -13   1     1771.92     2095.20     90.36 o
  -3 -13   1      541.69      495.71     82.35 o
  -2 -13   1     2596.97     2552.11    122.04 o
  -1 -13   1        2.46       21.81     18.16 o
   0 -13   1     3546.11     3409.32    154.31 o
   1 -13   1      566.67      585.47     42.03 o
   2 -13   1     3227.71     2978.34    100.35 o
   3 -13   1     1035.34      899.96     51.40 o
   4 -13   1      796.59      771.65     54.05 o
   5 -13   1     2666.71     2684.76     95.89 o
   6 -13   1      542.76      426.13     40.85 o
   7 -13   1     2444.03     2448.25    125.75 o
   8 -13   1       28.32       62.10     29.68 o
   9 -13   1     1844.23     1728.30     94.97 o
  -7 -12   1        3.46       12.54     21.96 o
  -6 -12   1     1437.26     1636.53    109.80 o
  -5 -12   1      457.79      481.26     38.81 o
  -4 -12   1     3246.52     3351.81    180.28 o
  -3 -12   1     3007.42     2966.86    113.71 o
  -2 -12   1     2421.77     2281.70     92.46 o
  -1 -12   1     3892.95     3741.77    232.21 o
   0 -12   1       17.11       39.56     17.43 o
   1 -12   1     4207.59     4055.93    281.92 o
   2 -12   1       28.94       83.48     18.97 o
   3 -12   1     3414.56     3404.34    110.05 o
   4 -12   1      638.94      661.37     38.87 o
   5 -12   1     3854.33     3622.33    117.97 o
   6 -12   1     1738.45     1516.66     65.45 o
   7 -12   1      560.95      566.22     39.92 o
   8 -12   1     2817.75     2806.13    123.75 o
   9 -12   1       76.87      108.97     32.26 o
  10 -12   1     2967.59     2824.61    131.76 o
  -8 -11   1      722.59      683.69     49.57 o
  -7 -11   1     1249.42     1489.33     72.78 o
  -6 -11   1       75.91       84.71     24.85 o
  -5 -11   1     3764.54     3920.97    142.55 o
  -4 -11   1      140.77      165.49     23.83 o
  -3 -11   1     8672.18     7090.25    804.95 o
  -2 -11   1     1439.01     1593.90    151.72 o
  -1 -11   1     1535.97     1451.70     99.04 o
   0 -11   1     1020.91     1145.01     55.25 o
   1 -11   1      799.65      865.24     42.89 o
   2 -11   1     3635.07     3576.94     94.42 o
   3 -11   1      227.64      295.22     21.22 o
   4 -11   1     3853.05     3915.81    103.55 o
   5 -11   1       17.92       52.76     14.95 o
   6 -11   1     3401.50     3340.33    106.42 o
   7 -11   1     1761.70     1615.57     66.03 o
   8 -11   1     1068.29     1148.70     56.36 o
   9 -11   1     2036.48     2005.42     80.74 o
  10 -11   1     1103.70     1165.29     62.07 o
  11 -11   1      792.59      850.65     56.88 o
  -9 -10   1     2278.04     2304.10    100.93 o
  -8 -10   1      698.18      703.89     47.98 o
  -7 -10   1     1594.26     1689.91     77.09 o
  -6 -10   1     3202.55     2926.47    161.36 o
  -5 -10   1     1400.68     1392.68     92.74 o
  -4 -10   1     4255.57     4300.94    150.21 o
  -3 -10   1      124.44      126.75     22.26 o
  -2 -10   1     2975.75     2990.51    103.88 o
  -1 -10   1      250.95      226.87     16.21 o
   0 -10   1     4182.58     4133.05     89.65 o
   1 -10   1     1316.48     1243.81     44.29 o
   2 -10   1     3804.92     3838.44     73.17 o
   3 -10   1     4205.77     3943.12    103.28 o
   4 -10   1     1835.04     1837.95     55.71 o
   5 -10   1     3028.74     3071.33     76.08 o
   6 -10   1       99.75      112.75     19.55 o
   7 -10   1     3833.00     3929.97    122.45 o
   8 -10   1       59.84       57.54     20.19 o
   9 -10   1     1619.05     1627.79     69.90 o
  10 -10   1      420.59      441.50     39.87 o
  11 -10   1      706.49      745.50     52.09 o
  12 -10   1     1368.33     1381.84     91.54 o
 -10  -9   1     2502.56     2484.64     88.30 o
  -9  -9   1       82.21       76.53     25.60 o
  -8  -9   1     3295.57     3422.85    129.82 o
  -7  -9   1       28.03       43.46     18.57 o
  -6  -9   1     4131.75     4091.99    145.24 o
  -5  -9   1     1500.60     1452.31     64.25 o
  -4  -9   1     4320.78     4245.08    120.16 o
  -3  -9   1     1627.44     1623.75     59.90 o
  -2  -9   1     1003.74     1010.32     37.46 o
  -1  -9   1     4005.76     4004.48     96.87 o
   0  -9   1       17.49       26.39      5.68 o
   1  -9   1     8438.21     8152.14    141.23 o
   2  -9   1      149.77      174.73     10.71 o
   3  -9   1     7088.55     6961.63    123.83 o
   4  -9   1     2425.84     2252.77     53.89 o
   5  -9   1     2811.46     2703.14     70.34 o
   6  -9   1     3295.48     3291.51     89.00 o
   7  -9   1      411.92      377.44     31.17 o
   8  -9   1     5044.70     5102.47    132.38 o
   9  -9   1       37.68       39.69     19.80 o
  10  -9   1     2891.83     2890.84    104.02 o
  11  -9   1       35.04       44.65     24.28 o
  12  -9   1     2002.78     2120.46    123.15 o
 -10  -8   1     1261.09     1234.90     56.54 o
  -9  -8   1     2264.66     2269.66     79.48 o
  -8  -8   1      828.35      878.86     41.76 o
  -7  -8   1     3968.51     4112.55    120.28 o
  -6  -8   1       74.72       94.05     18.80 o
  -5  -8   1     5023.46     5010.60    121.86 o
  -4  -8   1       32.09       41.78      7.78 o
  -3  -8   1     6279.83     6069.04    162.66 o
  -2  -8   1      952.33     1044.64     30.39 o
  -1  -8   1     4531.07     4433.18     92.73 o
   0  -8   1     5366.88     5304.70     93.64 o
   1  -8   1      846.92      916.54     23.01 o
   2  -8   1     7840.78     7883.04    147.60 o
   3  -8   1        4.28       28.32      5.81 o
   4  -8   1     7090.23     7014.08    148.58 o
   5  -8   1     1030.70      964.98     33.59 o
   6  -8   1     5199.16     5363.73    132.03 o
   7  -8   1     3053.85     3013.84     84.32 o
   8  -8   1     1821.45     1875.09     61.78 o
   9  -8   1     3341.03     3327.78     95.87 o
  10  -8   1      694.85      702.63     39.78 o
  11  -8   1     1895.62     2021.33     84.23 o
  12  -8   1       18.27       34.44     31.42 o
 -11  -7   1      614.95      684.03     74.19 o
 -10  -7   1      473.96      353.14     52.67 o
  -9  -7   1     3638.90     3500.25    191.41 o
  -8  -7   1     1809.53     1763.48    110.54 o
  -7  -7   1     2501.59     2562.79     98.34 o
  -6  -7   1     2681.73     2778.52     73.14 o
  -5  -7   1     1493.26     1478.63     44.14 o
  -4  -7   1     4183.36     4131.86    113.62 o
  -3  -7   1      224.61      288.93     22.22 o
  -2  -7   1    14288.42    13938.32    235.91 o
  -1  -7   1      556.47      575.79     15.86 o
   0  -7   1     8220.26     8125.22    138.53 o
   1  -7   1     7601.30     8020.76    176.83 o
   2  -7   1     3276.23     3382.37     68.48 o
   3  -7   1     9559.65     9315.48    213.52 o
   4  -7   1     3249.00     3245.87     68.76 o
   5  -7   1     7803.03     7654.60    171.55 o
   6  -7   1      119.16      146.16     15.72 o
   7  -7   1     5336.33     5431.52    134.61 o
   8  -7   1      254.80      275.53     23.15 o
   9  -7   1     1758.98     1836.20     62.40 o
  10  -7   1     2218.38     2236.01     73.87 o
  11  -7   1     2131.82     2102.05     73.80 o
  12  -7   1     1995.78     2058.36    158.34 o
  13  -7   1       74.76      115.36     40.65 o
 -12  -6   1      682.88      770.83     83.09 o
 -11  -6   1      650.82      541.58     66.03 o
 -10  -6   1     3938.87     3998.06    215.89 o
  -9  -6   1       26.02       -4.45     24.48 o
  -8  -6   1     5880.37     5803.09    283.40 o
  -7  -6   1     1204.56     1141.75     51.74 o
  -6  -6   1     3524.78     3357.88     93.92 o
  -5  -6   1      220.08      196.01      9.75 o
  -4  -6   1     6572.83     6669.80    113.07 o
  -3  -6   1     8911.21     9150.03    162.56 o
  -2  -6   1      150.73      239.95     11.23 o
  -1  -6   1    28737.72    29021.40    448.06 o
   0  -6   1        4.05       47.19      5.36 o
   1  -6   1    18725.82    19245.76    387.27 o
   2  -6   1     5550.53     5639.24    106.62 o
   3  -6   1     2293.35     2130.97     43.00 o
   4  -6   1     3267.86     3173.01     76.89 o
   5  -6   1     6784.24     6822.34    159.37 o
   6  -6   1     4278.84     4509.90    111.53 o
   7  -6   1      444.49      472.72     36.88 o
   8  -6   1     6766.06     6719.75    163.43 o
   9  -6   1       26.20       36.96     15.00 o
  10  -6   1     2922.17     3109.58     91.70 o
  11  -6   1      573.00      630.45     38.75 o
  12  -6   1      453.04      559.47     45.07 o
  13  -6   1     1155.36     1229.57     78.81 o
 -12  -5   1     1331.65     1371.02    109.80 o
 -11  -5   1      135.34      173.60     44.51 o
 -10  -5   1      970.56      960.01     80.87 o
  -9  -5   1     4997.85     4904.65    248.53 o
  -8  -5   1     1390.07     1483.36     64.60 o
  -7  -5   1     8570.46     8156.85    165.12 o
  -6  -5   1       15.79       30.55      6.74 o
  -5  -5   1     7791.75     7568.75    151.08 o
  -4  -5   1     1373.80     1361.33     32.94 o
  -3  -5   1     5093.87     5214.80     80.39 o
  -2  -5   1     9193.55     9920.43    161.34 o
  -1  -5   1     4839.92     5054.83     77.03 o
   0  -5   1    14302.38    14490.55    210.18 o
   1  -5   1       38.35       32.50      5.04 o
   2  -5   1     1146.59     1006.56     22.54 o
   3  -5   1      399.47      558.70     15.03 o
   4  -5   1    12058.66    12368.05    226.39 o
   5  -5   1     3457.00     3394.35     76.21 o
   6  -5   1     6444.94     6458.42    152.05 o
   7  -5   1     4843.21     4848.95    120.61 o
   8  -5   1      234.40      237.68     20.46 o
   9  -5   1      759.67      729.88     34.96 o
  10  -5   1     1371.95     1458.01     54.88 o
  11  -5   1     5738.21     5602.60    153.66 o
  12  -5   1     1246.00     1336.93     68.03 o
  13  -5   1     1074.82     1220.44     66.47 o
 -13  -4   1     2179.60     1915.57    140.22 o
 -12  -4   1       27.59        6.68     34.13 o
 -11  -4   1     1719.21     1684.84    117.96 o
 -10  -4   1     1634.49     1567.62    107.57 o
  -9  -4   1     6871.35     6973.55    232.71 o
  -8  -4   1     2703.41     2646.21     72.50 o
  -7  -4   1     2975.96     2843.05     69.06 o
  -6  -4   1     7046.01     7003.18    141.87 o
  -5  -4   1      177.69      181.92     10.32 o
  -4  -4   1    16037.81    15278.86    306.31 o
  -3  -4   1       81.83       96.15      5.22 o
  -2  -4   1    21309.87    21465.98    360.19 o
  -1  -4   1       37.70       61.27      3.39 o
   0  -4   1     5621.71     5901.14     88.91 o
   1  -4   1     4584.80     4599.69     69.76 o
   2  -4   1     1908.28     1647.70     35.79 o
   3  -4   1     1744.42     1602.41     32.59 o
   4  -4   1     2216.90     2357.05     53.42 o
   5  -4   1    12077.74    12232.83    221.03 o
   6  -4   1      778.37      686.09     35.12 o
   7  -4   1     7070.18     7237.27    169.57 o
   8  -4   1     1738.34     1810.86     56.75 o
   9  -4   1      786.17      897.86     38.16 o
  10  -4   1     3851.83     3690.19    102.18 o
  11  -4   1     2956.98     2775.12     98.74 o
  12  -4   1     4272.49     4264.02    149.42 o
  13  -4   1       57.46       93.68     29.08 o
 -13  -3   1      400.92      400.62     67.51 o
 -12  -3   1     2722.19     2797.68    172.86 o
 -11  -3   1      365.37      274.32     34.61 o
 -10  -3   1     4176.08     4112.10    134.95 o
  -9  -3   1       58.42       48.13     13.67 o
  -8  -3   1     6111.64     5920.70    123.99 o
  -7  -3   1     2652.65     2624.85     60.55 o
  -6  -3   1     6145.67     6055.18    123.11 o
  -5  -3   1     4653.78     4776.63     98.30 o
  -4  -3   1     1934.76     1895.00     35.76 o
  -3  -3   1    12559.96    12172.74    206.20 o
  -2  -3   1      219.62      266.70      7.78 o
  -1  -3   1    23345.70    23495.67    327.67 o
   0  -3   1       17.89       54.00      8.76 o
   1  -3   1     2708.03     2833.62     50.25 o
   2  -3   1     1664.54     1595.64     30.43 o
   3  -3   1     6371.18     5955.91    106.26 o
   4  -3   1    12082.36    12115.48    216.69 o
   5  -3   1     7648.97     7678.28    162.19 o
   6  -3   1     9402.51     9014.72    182.76 o
   7  -3   1       47.34       42.84     10.56 o
   8  -3   1     6021.14     6229.25    149.92 o
   9  -3   1      319.76      326.66     33.41 o
  10  -3   1     4619.05     4686.38    122.66 o
  11  -3   1     3176.80     3230.71    114.77 o
  12  -3   1     1385.17     1265.91     73.04 o
  13  -3   1     1616.11     1772.65     95.96 o
 -13  -2   1      400.81      378.32     44.55 o
 -12  -2   1     2451.04     2562.86    112.21 o
 -11  -2   1     1544.93      988.94     86.80 o
 -10  -2   1      856.65      801.08     40.48 o
  -9  -2   1     3745.24     3671.72     94.98 o
  -8  -2   1     1579.71     1636.38     43.89 o
  -7  -2   1    12217.76    11751.16    212.12 o
  -6  -2   1      144.99      124.39      8.95 o
  -5  -2   1     4841.82     4777.97     89.57 o
  -4  -2   1     1263.68     1313.84     29.66 o
  -3  -2   1       88.15      109.16      5.49 o
  -2  -2   1      390.22      332.67      8.45 o
  -1  -2   1     2297.07     2293.23     42.26 o
   0  -2   1    38180.16    37816.13    505.15 o
   1  -2   1      629.49      752.80     15.77 o
   2  -2   1     9731.53    10503.52    160.16 o
   3  -2   1     3046.99     2872.74     47.98 o
   4  -2   1    15197.57    15094.79    259.83 o
   5  -2   1     7849.88     7921.15    134.15 o
   6  -2   1    12979.81    12365.08    257.29 o
   7  -2   1     6047.54     5913.15    125.26 o
   8  -2   1      556.66      602.58     28.16 o
   9  -2   1     4325.27     4415.56    113.03 o
  10  -2   1      139.37      150.40     20.13 o
  11  -2   1     2982.50     2967.88    101.60 o
  12  -2   1       57.28       53.78     22.34 o
  13  -2   1     2290.35     2372.80    114.55 o
 -13  -1   1     3070.21     3414.62    143.32 o
 -12  -1   1      149.26      185.91     45.26 o
 -11  -1   1     4884.03     4736.83    141.56 o
 -10  -1   1      627.88      631.36     35.92 o
  -9  -1   1     6089.82     5725.50    123.91 o
  -8  -1   1     3857.26     3902.56     87.37 o
  -7  -1   1     1305.97     1335.36     34.01 o
  -6  -1   1    10742.43    10215.34    184.28 o
  -5  -1   1      295.83      343.66     15.21 o
  -4  -1   1     4422.02     4202.10     66.04 o
  -3  -1   1      128.93      118.67      5.66 o
  -2  -1   1     9864.39    10032.27    162.65 o
  -1  -1   1     7360.40     8039.75    115.20 o
   0  -1   1    33797.97    32330.90    648.75 o
   1  -1   1    45896.52    42164.81    965.66 o
   2  -1   1     3299.27     3313.08     56.30 o
   3  -1   1     8338.08     8846.20    135.88 o
   4  -1   1     1239.30     1158.22     24.46 o
   5  -1   1    20338.45    20928.55    400.43 o
   6  -1   1      539.25      416.08     15.94 o
   7  -1   1     7407.71     7108.23    147.20 o
   8  -1   1     2871.20     2919.00     70.07 o
   9  -1   1      900.42      889.38     36.05 o
  10  -1   1     4833.85     4582.73    136.84 o
  11  -1   1     1169.75     1136.10     64.46 o
  12  -1   1     2790.74     2951.12    127.40 o
  13  -1   1       72.96       49.96     30.00 o
 -14   0   1     1997.21     1974.65    104.98 o
 -13   0   1      656.23      728.19     76.04 o
 -12   0   1     3493.92     3308.60    110.38 o
 -11   0   1      292.88      352.89     30.66 o
 -10   0   1     4169.98     4221.29    109.12 o
  -9   0   1      922.93      967.95     51.77 o
  -8   0   1     5026.39     4648.60    101.77 o
  -7   0   1     1124.47     1093.00     29.06 o
  -6   0   1     3637.85     3426.32     67.97 o
  -5   0   1    11011.19    10211.01    158.30 o
  -4   0   1     1470.85     1620.78     27.75 o
  -3   0   1    37447.46    37078.22    520.03 o
  -2   0   1     1132.36     1200.65     21.21 o
  -1   0   1    36178.47    33461.33    693.44 o
   1   0   1    26659.04    25682.59    442.40 o
   2   0   1    12079.17    11277.55    181.59 o
   3   0   1     1356.73     1093.76     20.16 o
   4   0   1     8188.31     8120.78    140.62 o
   5   0   1     3850.99     4149.50     78.92 o
   6   0   1     8237.37     7935.33    159.18 o
   7   0   1     2256.04     2268.97     49.99 o
   8   0   1     3430.42     3219.51     74.62 o
   9   0   1     1362.19     1313.63     43.87 o
  10   0   1     4244.08     4039.94    126.16 o
  11   0   1     2368.73     2443.24     86.58 o
  12   0   1     1534.95     1625.57    108.32 o
  13   0   1      743.54      833.36     62.93 o
 -14   1   1     2591.89     2454.18    164.70 o
 -13   1   1      723.19      805.22     60.85 o
 -12   1   1     1529.14     1606.28     67.62 o
 -11   1   1     3013.53     2816.52     95.47 o
 -10   1   1     1430.70     1410.24     49.09 o
  -9   1   1     4841.51     4795.82    119.70 o
  -8   1   1       23.13       18.93      8.11 o
  -7   1   1     3370.42     3070.79     70.45 o
  -6   1   1     1721.55     1864.04     52.75 o
  -5   1   1     4767.24     4524.05     71.71 o
  -4   1   1    20446.99    20352.31    297.94 o
  -3   1   1    23954.39    24407.40    343.48 o
  -2   1   1    19451.82    18875.53    265.96 o
  -1   1   1      518.88      695.31     12.14 o
   0   1   1    21965.57    24411.24   1195.19 o
   1   1   1       21.44       43.68      4.84 o
   2   1   1     2038.80     1953.06     33.52 o
   3   1   1      199.63      139.60      7.12 o
   4   1   1    10546.05     9797.28    159.74 o
   5   1   1     6426.82     6305.45    146.29 o
   6   1   1     2051.73     1992.69     47.34 o
   7   1   1     5047.59     4756.71    110.50 o
   8   1   1        5.99        3.10      6.20 o
   9   1   1     3126.25     2960.41     79.19 o
  10   1   1       44.29       73.99     17.17 o
  11   1   1     2962.98     2813.82    117.14 o
  12   1   1      444.10      478.92     46.47 o
  13   1   1     1264.27     1203.46     75.11 o
 -14   2   1       37.45       27.81     41.92 o
 -13   2   1     4195.06     4286.60    139.59 o
 -12   2   1     1061.63     1055.07     85.49 o
 -11   2   1     3061.08     3006.77     87.53 o
 -10   2   1      938.26      874.89     37.51 o
  -9   2   1     2074.47     2144.10     63.97 o
  -8   2   1     5712.31     5390.09    130.71 o
  -7   2   1       50.21       90.53     10.50 o
  -6   2   1    23063.69    23172.50    447.27 o
  -5   2   1       68.70       62.03      5.63 o
  -4   2   1    18050.93    17954.10    271.90 o
  -3   2   1     1904.85     2214.25     35.12 o
  -2   2   1     8308.67     8026.53    114.96 o
  -1   2   1     6588.50     6226.93     88.97 o
   0   2   1     6687.03     7354.11    191.92 o
   1   2   1    43141.52    43925.41    996.98 o
   2   2   1       28.90       36.93      3.80 o
   3   2   1     2220.27     2188.58     42.71 o
   4   2   1      401.79      338.64     10.24 o
   5   2   1    10903.56    10473.59    186.15 o
   6   2   1      694.12      657.12     19.19 o
   7   2   1     5620.04     5458.38    142.35 o
   8   2   1     3473.08     3365.69     80.06 o
   9   2   1     1465.59     1345.55     79.62 o
  10   2   1     3164.87     3241.11    126.07 o
  11   2   1      140.38      154.57     29.08 o
  12   2   1     3495.90     3369.14    144.30 o
  13   2   1      115.47       89.16     32.32 o
 -14   3   1     1641.57     1569.66     92.31 o
 -13   3   1       45.32       83.07     26.49 o
 -12   3   1     4126.38     4168.63    133.97 o
 -11   3   1      596.30      625.57     67.36 o
 -10   3   1     2388.35     2412.39     72.60 o
  -9   3   1      631.59      652.23     30.97 o
  -8   3   1     6868.54     6538.65    155.29 o
  -7   3   1     5525.76     5513.40    131.38 o
  -6   3   1     4042.13     4133.10     89.63 o
  -5   3   1    14983.79    14693.58    231.70 o
  -4   3   1     1520.17     1511.99     26.82 o
  -3   3   1    10176.25    10069.71    144.95 o
  -2   3   1       24.98       37.15      4.11 o
  -1   3   1     5803.78     5658.30     91.93 o
   0   3   1    30196.48    31727.70    739.06 o
   1   3   1    19724.53    20953.48    705.46 o
   2   3   1      317.85      290.41      7.69 o
   3   3   1     2526.62     2422.78     45.10 o
   4   3   1     5756.60     5759.30     98.39 o
   5   3   1       81.09       83.01      6.08 o
   6   3   1     9293.93     8719.15    157.49 o
   7   3   1      927.48      895.67     26.74 o
   8   3   1     7847.68     7279.77    149.87 o
   9   3   1     2066.83     2106.56     70.24 o
  10   3   1     2800.06     2744.27    110.80 o
  11   3   1     2096.94     2116.68     94.88 o
  12   3   1      715.57      741.65     55.19 o
 -14   4   1     1010.09     1111.57     64.64 o
 -13   4   1     1902.27     1907.33     80.93 o
 -12   4   1      194.58      171.21     27.71 o
 -11   4   1     1230.86     1298.63     50.99 o
 -10   4   1     2144.80     2197.13     68.61 o
  -9   4   1     4697.38     4830.21    122.45 o
  -8   4   1       30.73       46.16     11.86 o
  -7   4   1     7258.82     7087.95    165.29 o
  -6   4   1     2421.41     2302.11     52.46 o
  -5   4   1      524.49      419.54     14.66 o
  -4   4   1     8129.33     8120.01    119.30 o
  -3   4   1     6440.12     6908.55    101.08 o
  -2   4   1    12168.42    12699.10    180.77 o
  -1   4   1      103.41      137.85      4.50 o
   0   4   1    18300.38    18146.92    295.86 o
   1   4   1     1231.80     1417.39     33.20 o
   2   4   1    11701.82    11749.83    291.28 o
   3   4   1     3701.20     3592.25     64.82 o
   4   4   1     4253.92     4209.67     76.87 o
   5   4   1     6256.74     6044.73    135.61 o
   6   4   1     1958.61     1892.20     44.66 o
   7   4   1     7372.61     7150.86    192.55 o
   8   4   1       82.64       76.15     13.62 o
   9   4   1     5461.92     4669.67    770.08 o
  10   4   1      564.29      548.97     41.88 o
  11   4   1     2333.33     2341.27    102.20 o
  12   4   1      866.84      869.27    207.73 o
 -14   5   1        1.96       29.23     28.26 o
 -13   5   1     2063.79     2116.22     87.79 o
 -12   5   1       80.17       78.79     21.12 o
 -11   5   1     2842.64     3040.87     90.95 o
 -10   5   1     2780.01     2797.35     82.52 o
  -9   5   1     2038.45     2152.32     66.30 o
  -8   5   1     3820.58     3892.40    101.13 o
  -7   5   1      480.48      454.49     29.66 o
  -6   5   1     6555.67     6182.75    122.55 o
  -5   5   1      272.77      280.08     12.36 o
  -4   5   1    10000.21     9926.80    163.99 o
  -3   5   1     6880.80     6923.07    120.06 o
  -2   5   1     4701.30     4686.31     70.90 o
  -1   5   1     7472.83     7644.71    122.79 o
   0   5   1     3192.52     3255.43     55.88 o
   1   5   1    19563.63    19933.21    389.76 o
   2   5   1      386.21      402.79     12.98 o
   3   5   1     9505.38     9166.46    196.73 o
   4   5   1      578.81      585.37     16.18 o
   5   5   1    10833.69    10666.35    292.16 o
   6   5   1     3834.36     3708.87     85.11 o
   7   5   1     1762.14     1701.11     64.79 o
   8   5   1     4734.72     4582.06    158.39 o
   9   5   1      556.24      563.32     39.54 o
  10   5   1     4070.02     4212.47    224.79 o
  11   5   1       45.93       91.25     39.32 o
  12   5   1     1420.95     1451.88    115.74 o
 -13   6   1        3.31       18.87     23.35 o
 -12   6   1     1808.60     2017.92     72.10 o
 -11   6   1       17.15       19.74     16.75 o
 -10   6   1     8238.31     8618.95    207.18 o
  -9   6   1     3842.67     3955.02    105.62 o
  -8   6   1     1578.50     1615.68     52.64 o
  -7   6   1     3267.50     3228.85     85.17 o
  -6   6   1      760.11      741.27     36.18 o
  -5   6   1    12591.45    12284.17    211.70 o
  -4   6   1      492.43      547.91     18.47 o
  -3   6   1    20610.29    21402.14    344.54 o
  -2   6   1     1238.08     1151.59     26.79 o
  -1   6   1     4645.75     4440.88     79.51 o
   0   6   1     4169.30     4345.43     71.46 o
   1   6   1     9145.69     9080.51    180.89 o
   2   6   1     4283.66     4279.39     85.82 o
   3   6   1      193.24      169.18      9.36 o
   4   6   1     5244.73     5094.50    100.55 o
   5   6   1      134.47      142.44      9.77 o
   6   6   1     6296.22     6295.58    175.83 o
   7   6   1     1797.00     1897.76    109.06 o
   8   6   1     5872.78     6178.48    297.50 o
   9   6   1     1660.26     1759.03    112.77 o
  10   6   1      408.23      396.17     54.16 o
  11   6   1      207.90      229.99     49.71 o
 -13   7   1     1239.82     1119.80     77.56 o
 -12   7   1      226.01      245.52     34.10 o
 -11   7   1     1745.60     1785.57     64.92 o
 -10   7   1      265.75      343.95     29.77 o
  -9   7   1     6981.65     6825.93    167.07 o
  -8   7   1     2669.40     2615.26     75.46 o
  -7   7   1     3080.34     3143.41     84.07 o
  -6   7   1     5275.78     5070.60    118.58 o
  -5   7   1     3196.24     3212.88     63.23 o
  -4   7   1    11994.53    12420.60    260.07 o
  -3   7   1     5478.92     5406.18    108.20 o
  -2   7   1     4213.30     3878.65     66.34 o
  -1   7   1      141.79      213.44     17.22 o
   0   7   1    10205.12     9816.89    170.16 o
   1   7   1     1531.37     1547.83     46.69 o
   2   7   1     5079.10     5071.89    113.18 o
   3   7   1     1368.44     1348.08     39.24 o
   4   7   1     3498.23     3492.78     82.23 o
   5   7   1     6785.91     6629.63    222.45 o
   6   7   1       40.53       45.63     14.69 o
   7   7   1     3493.52     3470.57    177.31 o
   8   7   1       21.40       57.87     26.71 o
   9   7   1      769.26      741.89     67.51 o
  10   7   1      126.37      126.12     37.84 o
  11   7   1     1447.67     1437.79    110.54 o
 -13   8   1     1402.71     1630.38     96.46 o
 -12   8   1      982.49     1013.53     59.11 o
 -11   8   1      681.09      807.22     50.23 o
 -10   8   1     4997.46     4989.72    153.40 o
  -9   8   1      816.28      858.33     61.35 o
  -8   8   1     4199.44     4274.33    111.51 o
  -7   8   1       52.00       85.85     14.42 o
  -6   8   1     4925.72     4737.00    104.27 o
  -5   8   1      763.74      740.53     24.41 o
  -4   8   1     4944.01     4970.66    135.65 o
  -3   8   1     3160.84     3271.43     58.78 o
  -2   8   1     2792.57     2640.25     56.49 o
  -1   8   1     6215.19     6146.46    109.87 o
   0   8   1      514.62      554.00     15.35 o
   1   8   1    10774.74    10451.18    210.16 o
   2   8   1       56.52       58.72      7.60 o
   3   8   1     6244.82     6087.81    136.43 o
   4   8   1     1097.93     1067.83     28.84 o
   5   8   1     2612.14     2523.63     74.79 o
   6   8   1     2215.86     2230.57     84.66 o
   7   8   1      699.85      744.51     42.21 o
   8   8   1     2583.48     2579.56    145.41 o
   9   8   1       85.68       94.96     33.39 o
  10   8   1     3892.04     4167.95    224.05 o
 -12   9   1     2489.47     2584.79    101.59 o
 -11   9   1      642.79      581.53     45.67 o
 -10   9   1     2089.90     2216.84     84.99 o
  -9   9   1     1222.67     1340.55     59.83 o
  -8   9   1     2473.06     2469.02     85.77 o
  -7   9   1     2642.22     2638.85     74.90 o
  -6   9   1      387.78      371.51     19.98 o
  -5   9   1     3065.94     2946.07     62.98 o
  -4   9   1       26.21       62.87      7.19 o
  -3   9   1     6091.55     5962.53    101.29 o
  -2   9   1     1007.83     1001.80     31.78 o
  -1   9   1     2981.17     2902.96     70.44 o
   0   9   1     2566.36     2702.26     52.41 o
   1   9   1      825.05      853.22     32.12 o
   2   9   1     4357.90     4294.50     99.72 o
   3   9   1        3.87       22.76      7.80 o
   4   9   1     4306.21     4158.86    114.30 o
   5   9   1      701.74      699.28     39.32 o
   6   9   1     3893.74     3834.10    300.25 o
   7   9   1     1551.30     1714.76     60.04 o
   8   9   1     2169.03     2301.12     77.07 o
   9   9   1     1111.26     1181.41     62.56 o
 -12  10   1       92.42       93.61     29.69 o
 -11  10   1     1967.65     2218.32     90.09 o
 -10  10   1       31.84      115.17     26.47 o
  -9  10   1     2672.89     2716.11     96.54 o
  -8  10   1      160.45      263.48     31.33 o
  -7  10   1     3553.87     3372.22    121.63 o
  -6  10   1     2587.65     2599.73    101.46 o
  -5  10   1     1769.15     1760.66     61.48 o
  -4  10   1     3432.12     3259.47     74.48 o
  -3  10   1      843.86      835.90     23.93 o
  -2  10   1     3108.32     2990.54     70.64 o
  -1  10   1       37.42       47.90      6.53 o
   0  10   1     6048.50     5806.46    105.31 o
   1  10   1     2726.61     2627.88     61.50 o
   2  10   1     1520.29     1502.31     49.21 o
   3  10   1     2126.81     2131.08     65.62 o
   4  10   1     1106.12     1176.44     52.63 o
   5  10   1     3666.93     3739.20    130.51 o
   6  10   1      125.70      135.32     21.89 o
   7  10   1     3544.97     3572.40    130.02 o
   8  10   1      178.68      244.56     33.39 o
 -11  11   1      445.62      446.97     54.28 o
 -10  11   1     2159.16     2239.60    109.86 o
  -9  11   1      511.54      509.40     49.10 o
  -8  11   1     2963.22     2908.30    122.70 o
  -7  11   1      190.74      214.14     39.11 o
  -6  11   1     3351.26     3331.06    103.53 o
  -5  11   1     1234.50     1207.08     52.84 o
  -4  11   1     1803.45     1762.04     65.74 o
  -3  11   1     2871.84     2878.87     93.72 o
  -2  11   1     3197.18     3199.89    130.13 o
  -1  11   1     9557.28     9310.93    316.20 o
   0  11   1       20.28       44.00     13.05 o
   1  11   1     5795.37     5023.69    831.29 o
   2  11   1      629.16      582.27     33.99 o
   3  11   1     2619.77     2528.05     93.03 o
   4  11   1      150.50      159.76     21.20 o
   5  11   1     2741.94     2964.69    109.22 o
   6  11   1     3267.37     3379.46    124.21 o
   7  11   1      397.10      431.49     35.57 o
 -10  12   1     1242.13     1387.25     84.10 o
  -9  12   1     1466.76     1448.81    106.83 o
  -8  12   1     1040.59     1056.82     66.09 o
  -7  12   1     1577.89     1530.28     95.70 o
  -6  12   1        1.41       20.70     16.62 o
  -5  12   1     3020.39     3043.89    103.00 o
  -4  12   1     2406.03     2146.05     77.22 o
  -3  12   1     3316.66     3089.45    101.03 o
  -2  12   1     1491.24     1501.91     77.04 o
  -1  12   1     3168.18     2995.74    106.50 o
   0  12   1     3996.43     3859.01    134.43 o
   1  12   1       23.64      103.33     26.34 o
   2  12   1     2641.09     2775.05    101.91 o
   3  12   1       34.27       51.58     16.47 o
   4  12   1     3243.09     3447.11    194.75 o
   5  12   1      369.20      358.26     31.36 o
   6  12   1     3093.78     3386.44    125.74 o
  -9  13   1     2103.68     2111.10    104.96 o
  -8  13   1      535.14      615.90     45.14 o
  -7  13   1      882.14      871.53     50.39 o
  -6  13   1     2214.83     2125.52     82.21 o
  -5  13   1      270.34      375.56     54.77 o
  -4  13   1     2980.27     2835.11     97.48 o
  -3  13   1       36.53       51.90     17.19 o
  -2  13   1     3529.66     3336.12    108.19 o
  -1  13   1      263.27      315.39     26.21 o
   0  13   1     1306.64     1489.05    112.40 o
   1  13   1      785.82      711.19     41.51 o
   2  13   1      637.19      746.49     42.78 o
   3  13   1     1288.31     1331.64     61.50 o
   4  13   1      764.24      848.68     48.42 o
   5  13   1     3203.09     3340.82    124.12 o
  -8  14   1     2418.24     2259.78    126.96 o
  -7  14   1      864.23      941.48     54.18 o
  -6  14   1     2306.96     2236.57     87.32 o
  -5  14   1     1170.25     1161.45     56.59 o
  -4  14   1     1014.03      949.41     49.16 o
  -3  14   1     1468.07     1523.88     64.44 o
  -2  14   1      670.68      682.93     40.78 o
  -1  14   1     2732.96     2778.54    106.92 o
   0  14   1        1.33       30.19     18.05 o
   1  14   1     1891.66     1799.87     76.40 o
   2  14   1      180.34      161.18     24.77 o
   3  14   1     1023.95      954.32     98.67 o
  -6  15   1      117.27      150.04     28.28 o
  -5  15   1     1312.21     1146.75     58.41 o
  -4  15   1      492.01      514.34     38.29 o
  -3  15   1     1472.50     1455.11     64.27 o
  -2  15   1      842.08      884.65     48.26 o
  -1  15   1      803.18      852.08     51.10 o
   0  15   1     1526.58     1495.21     70.11 o
   1  15   1      160.57      181.86     26.71 o
  -1 -15   2      232.43      163.66     29.68 o
   0 -15   2     1952.72     1947.84    162.85 o
   1 -15   2        0.60       10.32     39.32 o
   2 -15   2     1770.72     1640.19     82.04 o
   3 -15   2      142.41      143.68     38.58 o
   4 -15   2      381.26      382.16     41.70 o
   5 -15   2     2386.82     2262.74    106.35 o
  -4 -14   2     1481.40     1640.37     81.47 o
  -3 -14   2       22.37       37.62     24.19 o
  -2 -14   2     3604.59     3825.81    155.80 o
  -1 -14   2      972.85     1057.53     61.07 o
   0 -14   2      569.64      581.76     48.59 o
   1 -14   2     2074.27     2041.85     91.12 o
   2 -14   2       44.72       58.12     22.71 o
   3 -14   2     1272.43      478.52     62.32 o
   4 -14   2       16.60        5.32     37.09 o
   5 -14   2     1865.23     1816.93     89.16 o
   6 -14   2     1114.81     1057.01     67.12 o
   7 -14   2      831.40      708.68     57.67 o
  -6 -13   2      452.51      454.76     42.69 o
  -5 -13   2     1652.16     1870.70     87.49 o
  -4 -13   2      375.72      401.14     38.65 o
  -3 -13   2     5244.92     5282.34    188.07 o
  -2 -13   2       63.24       63.81     23.30 o
  -1 -13   2     3565.66     3472.03    132.57 o
   0 -13   2     1226.36     1343.23     66.76 o
   1 -13   2     1847.60     1694.92     79.03 o
   2 -13   2     2144.65     2188.80     93.79 o
   3 -13   2     1277.80     1199.30     95.38 o
   4 -13   2     1641.99     1555.48     77.51 o
   5 -13   2       31.12       46.00     23.61 o
   6 -13   2     3948.11     3794.67    150.74 o
   7 -13   2       62.98      113.96     31.18 o
   8 -13   2     2009.14     1775.76    136.51 o
   9 -13   2      380.30      392.21     49.52 o
  -7 -12   2     1505.49     1703.53     84.10 o
  -6 -12   2      602.13      605.86     46.08 o
  -5 -12   2     1030.29     1193.36     64.18 o
  -4 -12   2     2399.02     2490.58    148.01 o
  -3 -12   2     1052.11      947.06     54.49 o
  -2 -12   2     8007.45     7881.58    475.92 o
  -1 -12   2        2.62       10.30     18.16 o
   0 -12   2     1579.35     1620.16     73.88 o
   1 -12   2      556.55      598.82     44.14 o
   2 -12   2     2378.58     2300.88     81.62 o
   3 -12   2     1254.86     1308.87     55.84 o
   4 -12   2     1440.04     1413.52     59.81 o
   5 -12   2     4228.97     3913.28    126.03 o
   6 -12   2      614.42      619.17     40.35 o
   7 -12   2     4144.59     4296.86    166.98 o
   8 -12   2       72.63      130.63     32.26 o
   9 -12   2     2840.36     2786.10    162.85 o
  10 -12   2       17.40       51.81     33.32 o
  -8 -11   2     2023.61     2301.81    101.67 o
  -7 -11   2        2.50        5.77     19.33 o
  -6 -11   2     2635.07     3002.90    120.56 o
  -5 -11   2      136.66      186.30     26.92 o
  -4 -11   2     6060.14     5716.84    225.91 o
  -3 -11   2     2600.36     2781.65    108.21 o
  -2 -11   2      698.65      643.06     41.35 o
  -1 -11   2      172.47      170.89     24.29 o
   0 -11   2      534.55      636.01     40.76 o
   1 -11   2     3552.71     3607.20    106.42 o
   2 -11   2       66.55       78.46     13.97 o
   3 -11   2     4381.55     4436.74    114.55 o
   4 -11   2     1484.20     1345.25     47.94 o
   5 -11   2     1196.18     1305.04     48.62 o
   6 -11   2     1672.15     1844.75     76.24 o
   7 -11   2     3420.18     3308.40    149.44 o
   8 -11   2     2887.79     2858.86    101.74 o
   9 -11   2      720.33      825.74     51.58 o
  10 -11   2      452.78      487.48     43.46 o
  11 -11   2        0.04        5.09     25.64 o
  -9 -10   2     1354.01     1427.04    112.40 o
  -8 -10   2     1448.81     1442.85     73.64 o
  -7 -10   2     2563.84     2598.12    124.64 o
  -6 -10   2      302.41      333.26     32.63 o
  -5 -10   2     4182.95     4526.61    161.21 o
  -4 -10   2      810.37      781.49     46.00 o
  -3 -10   2     7946.85     7881.56    312.34 o
  -2 -10   2      611.42      701.84     32.44 o
  -1 -10   2     1879.29     1825.87     41.97 o
   0 -10   2      538.32      509.39     21.68 o
   1 -10   2     3267.52     3148.20     67.61 o
   2 -10   2     2943.29     2791.78     59.41 o
   3 -10   2     1180.47     1197.65     48.10 o
   4 -10   2     4721.93     4610.75    105.32 o
   5 -10   2      159.49      195.54     16.91 o
   6 -10   2     6205.17     6384.11    180.39 o
   7 -10   2       19.74       57.34     19.07 o
   8 -10   2     1544.01     1420.76     63.08 o
   9 -10   2      980.14     1118.05     61.20 o
  10 -10   2      466.78      482.44     42.02 o
  11 -10   2     2225.33     2410.43    113.66 o
 -10  -9   2        0.86        5.65     23.74 o
  -9  -9   2     4076.17     3982.49    151.31 o
  -8  -9   2      594.77      614.08     45.03 o
  -7  -9   2     3138.60     3194.30    122.39 o
  -6  -9   2      987.10     1052.52     54.77 o
  -5  -9   2      756.35      701.80     42.48 o
  -4  -9   2     4085.88     4057.71    114.60 o
  -3  -9   2      703.91      705.37     29.21 o
  -2  -9   2     8701.79     8748.73    159.55 o
  -1  -9   2      206.64      214.96     13.38 o
   0  -9   2     3474.86     3432.65     69.75 o
   1  -9   2     1462.02     1398.19     32.89 o
   2  -9   2     5283.80     5257.38    104.38 o
   3  -9   2     4304.31     4117.23     85.12 o
   4  -9   2     4603.27     4637.14     90.42 o
   5  -9   2     5417.13     5272.07    135.03 o
   6  -9   2      807.71      785.99     41.33 o
   7  -9   2     4025.56     3934.69    122.63 o
   8  -9   2      108.71      135.34     20.63 o
   9  -9   2     2404.37     2355.25     77.24 o
  10  -9   2      577.39      565.75     44.10 o
  11  -9   2     1424.20     1369.43     70.19 o
  12  -9   2     1026.32     1199.07    135.02 o
 -11  -8   2     1786.60     1849.57     75.64 o
 -10  -8   2     1725.64     1823.07     71.48 o
  -9  -8   2      559.71      529.66     34.92 o
  -8  -8   2     4385.13     4547.64    164.11 o
  -7  -8   2        0.03       -1.09     13.89 o
  -6  -8   2     1349.10     1369.56     63.47 o
  -5  -8   2      584.52      497.99     22.94 o
  -4  -8   2     3129.02     3021.21     61.49 o
  -3  -8   2     2712.75     2718.99     61.22 o
  -2  -8   2     3646.12     3658.24     68.67 o
  -1  -8   2     4333.05     4329.28     83.85 o
   0  -8   2      444.33      442.18     16.34 o
   1  -8   2     8535.70     8714.02    162.99 o
   2  -8   2      935.01      920.90     25.41 o
   3  -8   2    10035.22     9870.02    163.51 o
   4  -8   2     4147.97     4088.66     93.80 o
   5  -8   2     6475.71     6391.04    152.51 o
   6  -8   2     4637.80     4512.09    115.14 o
   7  -8   2     1451.55     1438.11     51.16 o
   8  -8   2     3516.67     3569.23     99.86 o
   9  -8   2      741.63      749.95     47.90 o
  10  -8   2     2925.82     2889.96     90.22 o
  11  -8   2       45.03       49.44     22.05 o
  12  -8   2     1285.44     1364.89     87.59 o
 -11  -7   2       35.71       35.27     25.44 o
 -10  -7   2     1494.86     1460.36     76.82 o
  -9  -7   2     1619.83     1684.10     64.53 o
  -8  -7   2     1252.65     1276.15     56.68 o
  -7  -7   2     2832.73     2810.79     88.22 o
  -6  -7   2      333.67      321.19     14.73 o
  -5  -7   2     7590.79     7589.47    140.18 o
  -4  -7   2      163.85      196.97     12.77 o
  -3  -7   2     6776.30     6660.04    129.71 o
  -2  -7   2     1035.67     1068.87     25.14 o
  -1  -7   2     9072.04     9069.98    164.25 o
   0  -7   2     9888.11    10465.86    188.22 o
   1  -7   2      330.79      297.34     28.45 o
   2  -7   2     8646.87     8905.77    183.74 o
   3  -7   2       35.32       65.18      7.49 o
   4  -7   2    11794.68    11936.86    224.78 o
   5  -7   2      509.24      576.42     31.05 o
   6  -7   2     6606.04     6578.49    157.61 o
   7  -7   2     1981.98     1867.56     59.52 o
   8  -7   2     1369.45     1359.59     51.29 o
   9  -7   2     1697.33     1781.12     61.76 o
  10  -7   2     1496.66     1573.17     69.23 o
  11  -7   2     2904.89     2985.52     93.81 o
  12  -7   2       44.00       63.22     26.91 o
  13  -7   2     1578.36     1728.35    101.76 o
 -12  -6   2      172.75      135.77     46.00 o
 -11  -6   2     1010.71     1092.07     92.74 o
 -10  -6   2       50.91        5.94     29.68 o
  -9  -6   2     5084.83     5107.93    259.66 o
  -8  -6   2      887.17      831.73     46.02 o
  -7  -6   2     3609.75     3598.90    112.12 o
  -6  -6   2     3006.83     3074.48     58.99 o
  -5  -6   2      356.36      354.53     14.36 o
  -4  -6   2    11432.32    11462.04    205.17 o
  -3  -6   2      661.43      700.28     18.79 o
  -2  -6   2    17701.79    18307.24    338.03 o
  -1  -6   2      958.98      958.81     23.87 o
   0  -6   2    10398.82    10901.99    199.11 o
   1  -6   2     6441.93     6254.57    168.47 o
   2  -6   2     4587.41     4325.90     74.85 o
   3  -6   2     3517.15     3319.76     87.74 o
   4  -6   2     5276.16     5253.61    105.58 o
   5  -6   2     5271.84     5507.11    131.73 o
   6  -6   2       17.58       91.26     33.52 o
   7  -6   2     4523.11     4648.64    118.18 o
   8  -6   2      607.24      566.02     30.95 o
   9  -6   2      442.56      497.42     54.51 o
  10  -6   2      177.71      192.25     24.66 o
  11  -6   2     1761.22     1954.71     81.21 o
  12  -6   2     3483.39     3702.48    131.78 o
  13  -6   2        7.66       31.30     27.33 o
 -12  -5   2     1853.63     1873.28    133.54 o
 -11  -5   2      784.98      790.86     77.16 o
 -10  -5   2     2046.55     2055.79    130.57 o
  -9  -5   2       81.79       69.00     31.16 o
  -8  -5   2     5086.47     5144.20    175.83 o
  -7  -5   2      288.62      279.05     15.48 o
  -6  -5   2     2672.94     2444.40     57.18 o
  -5  -5   2     5843.73     5977.41    103.86 o
  -4  -5   2     8732.98     8967.89    162.08 o
  -3  -5   2    15276.43    16216.22    273.61 o
  -2  -5   2     5832.63     6147.96    116.75 o
  -1  -5   2    14298.42    14820.52    247.46 o
   0  -5   2      107.66      146.38      9.54 o
   1  -5   2     7938.73     7963.75    115.75 o
   2  -5   2      769.73      700.67     28.15 o
   3  -5   2     7249.56     7222.59    192.90 o
   4  -5   2     1073.67     1008.99     38.54 o
   5  -5   2    15464.17    15958.24    350.31 o
   6  -5   2     4218.72     4262.70    106.45 o
   7  -5   2      351.50      267.65     37.69 o
   8  -5   2      966.97     1009.60     40.14 o
   9  -5   2      139.87      198.34     21.76 o
  10  -5   2     2647.22     2703.71     95.78 o
  11  -5   2      405.49      378.78     36.50 o
  12  -5   2     3782.11     3769.67    129.04 o
  13  -5   2     1504.78     1639.76     78.79 o
 -13  -4   2      280.56      381.33     66.03 o
 -12  -4   2     2291.27     2288.74    151.35 o
 -11  -4   2       21.73        4.45     29.68 o
 -10  -4   2      731.14      747.09     70.48 o
  -9  -4   2     4183.46     4454.48    157.81 o
  -8  -4   2      385.16      371.31     20.93 o
  -7  -4   2    11862.98    11576.91    230.49 o
  -6  -4   2       83.95      121.06     10.29 o
  -5  -4   2    10924.14    10540.80    331.41 o
  -4  -4   2      625.59      829.82     27.41 o
  -3  -4   2    12970.50    13162.81    241.27 o
  -2  -4   2    10218.63    10817.34    175.68 o
  -1  -4   2     9112.96     9211.16    127.38 o
   0  -4   2     7058.17     7513.18    108.09 o
   1  -4   2      701.34      656.17     17.74 o
   2  -4   2    10479.42    10384.05    164.79 o
   3  -4   2      275.05      278.68     11.32 o
   4  -4   2    10609.85    10473.58    265.37 o
   5  -4   2      250.99      255.89     14.72 o
   6  -4   2     7524.95     7550.90    174.84 o
   7  -4   2     2797.21     2916.08     86.01 o
   8  -4   2     2752.46     2635.00     75.28 o
   9  -4   2     6118.20     6292.38    155.70 o
  10  -4   2      378.19      502.69     31.91 o
  11  -4   2     7069.24     7292.72    210.53 o
  12  -4   2       13.65       26.77     22.67 o
  13  -4   2     1836.42     1767.16     98.76 o
 -13  -3   2     2526.38     2486.82    164.70 o
 -12  -3   2       39.15       13.35     34.87 o
 -11  -3   2      895.57      932.56     83.09 o
 -10  -3   2      173.67      125.63     24.39 o
  -9  -3   2     4561.24     4492.56    159.14 o
  -8  -3   2     2797.50     2681.39     71.95 o
  -7  -3   2     4603.10     4502.46    108.18 o
  -6  -3   2     9245.77     9006.70    180.35 o
  -5  -3   2     1987.76     1996.16     46.64 o
  -4  -3   2    10694.22    10282.68    175.42 o
  -3  -3   2      232.90      302.51     10.28 o
  -2  -3   2     6925.57     6877.32    113.38 o
  -1  -3   2     2638.27     2516.66     39.04 o
   0  -3   2    10249.20    10384.75    147.45 o
   1  -3   2       61.28       88.24      5.15 o
   2  -3   2     1382.80     1180.52     29.65 o
   3  -3   2     5792.58     5477.13     87.77 o
   4  -3   2      770.79      715.15     17.48 o
   5  -3   2    15840.28    16051.49    285.24 o
   6  -3   2     1154.92     1041.92     31.82 o
   7  -3   2     6839.36     6940.42    163.13 o
   8  -3   2     2077.50     1964.22    125.81 o
   9  -3   2     3924.71     3936.54    146.51 o
  10  -3   2     4000.52     4138.15    127.36 o
  11  -3   2     1567.85     1635.01     69.49 o
  12  -3   2     2833.21     2941.86    105.91 o
  13  -3   2        4.46        2.60     29.36 o
 -13  -2   2     1546.23     1463.01    118.70 o
 -12  -2   2     2044.66     1984.56    136.51 o
 -11  -2   2     1221.28     1147.66     80.95 o
 -10  -2   2     2128.62     2102.57     73.65 o
  -9  -2   2      165.93      164.16     14.84 o
  -8  -2   2    11681.55    11438.21    257.64 o
  -7  -2   2     1182.73     1184.59     33.99 o
  -6  -2   2     6532.70     6372.62    145.56 o
  -5  -2   2     6304.31     6473.68    124.26 o
  -4  -2   2     4796.92     4573.48     76.17 o
  -3  -2   2      625.71      521.43     11.56 o
  -2  -2   2    24444.08    26055.10    389.44 o
  -1  -2   2    16029.17    16878.39    270.22 o
   0  -2   2     3200.33     3178.22     53.97 o
   1  -2   2     5360.12     5304.01     82.99 o
   2  -2   2      842.60      906.86     21.17 o
   3  -2   2    12422.25    11701.45    198.92 o
   4  -2   2     7993.62     7935.02    124.51 o
   5  -2   2     8529.25     8420.70    153.79 o
   6  -2   2     8426.64     8278.06    218.49 o
   7  -2   2       32.89       63.24     12.04 o
   8  -2   2     5001.46     4958.53    109.79 o
   9  -2   2      150.43      139.96     17.36 o
  10  -2   2     3228.22     3122.02    115.79 o
  11  -2   2     1255.84     1441.85    115.49 o
  12  -2   2     1652.03     1439.36     81.56 o
  13  -2   2      888.27      822.89     65.71 o
 -14  -1   2     1950.96     2153.72    156.54 o
 -13  -1   2      137.87      146.51     33.28 o
 -12  -1   2     2972.36     2996.06    105.51 o
 -11  -1   2     1126.22     1109.61     51.74 o
 -10  -1   2     1551.08     1498.19     50.48 o
  -9  -1   2     9120.35     8783.28    202.84 o
  -8  -1   2      761.07      690.35     59.86 o
  -7  -1   2    10535.08    10156.85    228.72 o
  -6  -1   2      100.06      123.37     12.21 o
  -5  -1   2     9635.58     9339.97    150.24 o
  -4  -1   2      540.58      598.43     14.27 o
  -3  -1   2    17319.24    17270.65    276.84 o
  -2  -1   2    34827.61    35570.60    566.26 o
  -1  -1   2     5433.75     5420.20     78.45 o
   0  -1   2     8001.64     8548.53    129.91 o
   1  -1   2     1288.12     1574.56     27.23 o
   2  -1   2    22891.53    23516.22    352.99 o
   3  -1   2       18.62       10.94      3.75 o
   4  -1   2    21069.51    20970.84    342.30 o
   5  -1   2     6897.55     7093.16    130.48 o
   6  -1   2     8731.11     8310.68    166.38 o
   7  -1   2     4310.23     4224.34     84.55 o
   8  -1   2     1347.16     1367.82     40.09 o
   9  -1   2     3642.78     3770.81     99.07 o
  10  -1   2       40.33       32.99     17.58 o
  11  -1   2     4359.62     4252.71    132.68 o
  12  -1   2       11.81        1.07     24.59 o
  13  -1   2     1174.79     1330.18     81.31 o
 -14   0   2      318.67      264.63     43.39 o
 -13   0   2     2752.89     2783.79    124.00 o
 -12   0   2       21.11        8.36     17.41 o
 -11   0   2     3482.57     3579.78    113.85 o
 -10   0   2      569.77      526.14     28.24 o
  -9   0   2     4389.86     4332.23    109.30 o
  -8   0   2     5112.46     4860.42    106.00 o
  -7   0   2       69.72       70.67      9.40 o
  -6   0   2    13170.78    12672.75    217.09 o
  -5   0   2       25.42       44.16      4.88 o
  -4   0   2    25082.62    25109.65    354.88 o
  -3   0   2       31.48       51.08      3.84 o
  -2   0   2    25325.44    25646.89    397.50 o
  -1   0   2     2486.11     2853.54     44.79 o
   0   0   2     6574.61     6516.34    100.74 o
   1   0   2     7267.94     7420.09    114.56 o
   2   0   2      228.28      288.39      7.81 o
   3   0   2    10414.18    10385.93    168.98 o
   4   0   2       79.39      108.36      7.27 o
   5   0   2    20647.66    21136.55    404.06 o
   6   0   2     1459.19     1410.82     59.93 o
   7   0   2     6650.19     6167.89    183.94 o
   8   0   2     2575.35     2560.02     70.52 o
   9   0   2     1779.96     1674.02     70.57 o
  10   0   2      866.55      838.58     42.83 o
  11   0   2      931.50      988.87     94.22 o
  12   0   2     1901.95     2053.93     99.89 o
  13   0   2       13.30       16.25     27.79 o
 -14   1   2      456.39      516.36     54.96 o
 -13   1   2     1749.91     1623.75     71.40 o
 -12   1   2     3785.81     3557.25    204.76 o
 -11   1   2     1012.48     1040.44     43.20 o
 -10   1   2     1905.07     1927.88     74.64 o
  -9   1   2     1080.55     1069.06     39.49 o
  -8   1   2     2317.38     2207.63     62.12 o
  -7   1   2     9471.65     9813.27    186.55 o
  -6   1   2    11019.25    11203.78    192.69 o
  -5   1   2    16339.12    16502.23    243.54 o
  -4   1   2    19636.22    20529.05    290.76 o
  -3   1   2     1800.87     1501.40     29.24 o
  -2   1   2      441.21      522.45     12.55 o
  -1   1   2      945.80     1028.66     30.63 o
   0   1   2      692.62      778.65     16.06 o
   1   1   2    72813.30    68772.98   1217.23 o
   2   1   2    16524.60    16562.60    254.03 o
   3   1   2       72.90      135.53      7.95 o
   4   1   2     4360.61     4272.44     73.03 o
   5   1   2      678.75      694.52     22.17 o
   6   1   2     7227.95     6766.16    175.17 o
   7   1   2     1167.85     1181.36     30.46 o
   8   1   2     5834.66     5407.61    170.65 o
   9   1   2      238.92      276.94     29.08 o
  10   1   2     1169.59     1217.39     65.04 o
  11   1   2     1114.13     1147.09     66.81 o
  12   1   2     2399.18     2358.35    137.99 o
  13   1   2     2759.99     2899.28    129.66 o
 -14   2   2     3480.47     3423.56    148.69 o
 -13   2   2     1691.96     1762.41     76.49 o
 -12   2   2      910.42      891.22     68.77 o
 -11   2   2     1916.40     1871.77     62.73 o
 -10   2   2      604.36      662.85     32.72 o
  -9   2   2     8018.30     8072.43    189.05 o
  -8   2   2      167.72      192.75     25.91 o
  -7   2   2    16459.47    16499.73    336.93 o
  -6   2   2      832.23      949.61     24.81 o
  -5   2   2    16471.79    16391.85    241.90 o
  -4   2   2       76.55       88.65      5.79 o
  -3   2   2     3257.75     3165.74     48.43 o
  -2   2   2     9159.43     9046.12    136.80 o
  -1   2   2      517.08      648.54     11.69 o
   0   2   2     7885.05     9126.81    311.30 o
   1   2   2       44.15       78.16      8.03 o
   2   2   2    19035.43    18816.82    324.99 o
   3   2   2     4639.38     4458.31     87.81 o
   4   2   2     6110.27     5536.62     86.20 o
   5   2   2     4395.62     4226.40     79.10 o
   6   2   2     9770.03     9825.35    177.33 o
   7   2   2     2290.45     2090.60     49.11 o
   8   2   2      369.05      355.24     15.97 o
   9   2   2     3594.66     3579.28    107.14 o
  10   2   2       19.40        9.93     17.82 o
  11   2   2     5242.32     5003.01    184.02 o
  12   2   2      464.11      520.23     48.42 o
 -14   3   2       30.22       43.65     25.68 o
 -13   3   2     1964.54     2147.56    100.85 o
 -12   3   2      460.48      430.87     36.50 o
 -11   3   2     2544.66     2664.34     80.65 o
 -10   3   2     3283.46     3203.76     89.64 o
  -9   3   2     4634.07     4624.40    117.11 o
  -8   3   2     6090.60     5814.35    161.13 o
  -7   3   2     3570.22     3770.55     99.46 o
  -6   3   2     7653.83     7287.21    159.55 o
  -5   3   2     2305.26     2287.16     42.85 o
  -4   3   2    10116.66     9955.93    144.47 o
  -3   3   2       11.85       23.98      3.40 o
  -2   3   2     9327.04     9190.50    131.34 o
  -1   3   2     1549.27     1407.59     27.77 o
   0   3   2      391.64      639.88     34.88 o
   1   3   2    18173.73    19128.97    950.36 o
   2   3   2     1348.46     1411.07     45.38 o
   3   3   2    12866.82    12711.24    220.14 o
   4   3   2        1.32        2.02      3.10 o
   5   3   2    12400.81    12046.56    300.05 o
   6   3   2      574.96      469.28     14.67 o
   7   3   2     4838.20     4576.97     87.67 o
   8   3   2     2568.31     2651.31     80.81 o
   9   3   2     1701.62     1673.35     75.25 o
  10   3   2     2805.76     2778.06    137.62 o
  11   3   2      243.67      267.95     50.08 o
  12   3   2     3077.41     2899.32    170.64 o
 -14   4   2     1202.17     1243.91     67.72 o
 -13   4   2      108.08       61.51     30.44 o
 -12   4   2     2039.36     2094.45     71.56 o
 -11   4   2      311.92      309.75     27.21 o
 -10   4   2     3882.23     3951.31    106.10 o
  -9   4   2      503.20      541.23     28.70 o
  -8   4   2     7236.24     6888.80    152.24 o
  -7   4   2     4990.22     4938.77    125.57 o
  -6   4   2     4852.69     5187.79    114.42 o
  -5   4   2     1837.97     1583.12     37.51 o
  -4   4   2     6930.22     7103.70    104.98 o
  -3   4   2    12009.93    11755.30    178.42 o
  -2   4   2      479.97      585.00     14.02 o
  -1   4   2     9075.18     8919.75    141.32 o
   0   4   2    15258.53    15813.57    404.45 o
   1   4   2    25418.86    25714.02    828.56 o
   2   4   2     1910.62     2002.01     62.95 o
   3   4   2     4334.93     4238.75     93.44 o
   4   4   2     9106.63     9266.24    162.19 o
   5   4   2      431.78      399.67     14.18 o
   6   4   2     9028.37     8597.13    169.76 o
   7   4   2       82.44       76.03     11.01 o
   8   4   2     6333.66     6112.63    203.97 o
   9   4   2      959.20      941.70     61.21 o
  10   4   2     2077.85     2150.46     92.69 o
  11   4   2     1576.88     1726.42     85.69 o
  12   4   2      580.25      618.70     51.58 o
 -14   5   2     1359.26     1333.01     85.22 o
 -13   5   2      342.21      321.12     36.93 o
 -12   5   2     1575.72     1643.98     62.44 o
 -11   5   2     2412.35     2562.02     79.84 o
 -10   5   2     1919.43     1905.20     62.68 o
  -9   5   2     4625.72     4716.00    152.18 o
  -8   5   2       88.52      107.39     13.56 o
  -7   5   2     5592.02     5486.43    123.16 o
  -6   5   2      251.14      240.92     13.51 o
  -5   5   2     7104.58     7331.45    140.08 o
  -4   5   2     7929.33     7812.59    135.40 o
  -3   5   2     4656.92     4719.28     82.11 o
  -2   5   2    16422.49    16293.76    237.67 o
  -1   5   2      479.65      618.46     12.93 o
   0   5   2    16052.78    16162.91    412.20 o
   1   5   2     4384.15     4573.98    121.81 o
   2   5   2    13408.02    12401.48    520.07 o
   3   5   2      134.69      111.37      9.64 o
   4   5   2     9061.38     8972.58    194.67 o
   5   5   2     5178.10     5023.12    119.79 o
   6   5   2     3142.21     3178.11     68.08 o
   7   5   2     5896.34     5606.17    151.98 o
   8   5   2       14.67        7.08     14.42 o
   9   5   2     3176.73     3218.82    121.02 o
  10   5   2        2.34       16.96     19.54 o
  11   5   2     1219.72     1242.16     67.98 o
 -14   6   2        3.35       37.49     31.48 o
 -13   6   2     1577.91     1602.53     90.99 o
 -12   6   2      276.18      265.16     28.84 o
 -11   6   2     1454.87     1509.11     56.96 o
 -10   6   2      967.90     1010.34     43.05 o
  -9   6   2     6206.81     6571.95    185.07 o
  -8   6   2     7123.15     6829.86    259.96 o
  -7   6   2        8.33       46.00      9.52 o
  -6   6   2     8584.55     8531.13    181.25 o
  -5   6   2      109.51      154.84     15.20 o
  -4   6   2     7812.86     7692.69    177.25 o
  -3   6   2      720.37      717.73     25.77 o
  -2   6   2     1968.39     2019.60     43.21 o
  -1   6   2     6966.01     6950.02    114.31 o
   0   6   2      122.28       96.17      8.52 o
   1   6   2    21392.81    21792.43    426.17 o
   2   6   2     3937.68     4043.78     88.82 o
   3   6   2     5352.59     4914.39    125.75 o
   4   6   2       54.48       46.29      7.56 o
   5   6   2     8673.72     8414.24    215.20 o
   6   6   2     2272.67     2172.26    116.29 o
   7   6   2     2034.11     2189.33    120.93 o
   8   6   2      591.85      652.87     57.13 o
   9   6   2      265.47      240.37     41.55 o
  10   6   2      921.88      902.14     80.12 o
  11   6   2       68.89       24.48     34.87 o
 -13   7   2       90.87       86.68     35.61 o
 -12   7   2     2148.00     2307.22     90.72 o
 -11   7   2       27.56       16.83     16.41 o
 -10   7   2     4325.94     4381.00    134.34 o
  -9   7   2     4272.61     4390.77    115.32 o
  -8   7   2     4640.08     4926.46    197.89 o
  -7   7   2     3568.09     3578.61     78.64 o
  -6   7   2     5103.33     5163.52    104.89 o
  -5   7   2     3407.28     3238.50     68.82 o
  -4   7   2       51.26       48.39      6.39 o
  -3   7   2    11844.65    11401.35    193.74 o
  -2   7   2     1253.94     1501.22     34.96 o
  -1   7   2     5856.08     5830.36     95.00 o
   0   7   2     1470.96     1515.59     33.62 o
   1   7   2    11526.18    11744.20    232.01 o
   2   7   2     1720.27     1760.73     42.10 o
   3   7   2     1880.95     1848.81     59.97 o
   4   7   2     7463.66     7241.03    159.61 o
   5   7   2      570.54      574.10     34.07 o
   6   7   2     5487.79     4667.96    380.22 o
   7   7   2      265.31      265.60     36.35 o
   8   7   2      162.49      240.37     37.09 o
   9   7   2      234.71      301.21     46.00 o
  10   7   2     1672.14     1669.26    114.25 o
 -13   8   2      633.45      712.16     52.46 o
 -12   8   2      295.19      251.73     34.40 o
 -11   8   2     3092.47     3278.83    113.68 o
 -10   8   2       21.31       49.00     20.18 o
  -9   8   2     7253.52     7138.59    173.85 o
  -8   8   2      756.22      759.88     34.01 o
  -7   8   2     3564.42     3564.47     86.51 o
  -6   8   2      509.60      459.04     19.63 o
  -5   8   2     1792.83     1653.92     39.53 o
  -4   8   2     6919.74     6907.48    127.11 o
  -3   8   2     1811.31     1710.80     33.76 o
  -2   8   2     8645.81     8486.86    148.77 o
  -1   8   2      166.94      165.04      7.85 o
   0   8   2     7802.73     7669.27    147.15 o
   1   8   2      632.99      592.82     19.65 o
   2   8   2    10058.53     9940.68    214.77 o
   3   8   2      591.82      595.11     22.91 o
   4   8   2     2861.78     2814.41     67.49 o
   5   8   2     1930.97     1875.28     57.80 o
   6   8   2       72.88       77.66     15.99 o
   7   8   2     2633.27     2670.81    143.19 o
   8   8   2       96.78      119.44     31.90 o
   9   8   2     3890.06     3679.79    197.34 o
  10   8   2      575.65      655.09     70.48 o
 -13   9   2     1118.66     1263.21     70.54 o
 -12   9   2      620.74      725.48     51.13 o
 -11   9   2     1327.28     1442.59     67.91 o
 -10   9   2     2216.63     2392.54     88.57 o
  -9   9   2     2522.14     2484.21     88.32 o
  -8   9   2     2370.97     2326.18     81.40 o
  -7   9   2       37.33       58.61     15.74 o
  -6   9   2     2272.27     2257.17     53.77 o
  -5   9   2      316.41      348.19     14.76 o
  -4   9   2     3396.35     3278.75     60.25 o
  -3   9   2     1251.28     1330.78     31.30 o
  -2   9   2     3426.48     3375.84     64.42 o
  -1   9   2     5178.57     5265.08    103.39 o
   0   9   2      773.75      771.92     27.81 o
   1   9   2     7281.45     7184.29    147.34 o
   2   9   2      767.54      831.02     38.98 o
   3   9   2     3453.15     3336.46     96.11 o
   4   9   2      863.24      891.37     32.69 o
   5   9   2     2416.55     2337.49     79.97 o
   6   9   2     2166.52     2113.00     80.99 o
   7   9   2      726.24      829.56     44.80 o
   8   9   2     2239.65     2167.31     88.49 o
   9   9   2      328.56      372.91     35.10 o
 -12  10   2     1983.80     2111.60    112.13 o
 -11  10   2      159.68      214.25     32.34 o
 -10  10   2     2159.83     2248.46     94.65 o
  -9  10   2      871.14      913.02    102.53 o
  -8  10   2     4318.36     4261.55    130.41 o
  -7  10   2     1877.06     1861.62     68.01 o
  -6  10   2      258.54      317.33     22.92 o
  -5  10   2     2092.44     2006.22     60.34 o
  -4  10   2       17.59       23.64      8.21 o
  -3  10   2     7380.56     7273.79    144.99 o
  -2  10   2      173.88      183.50     10.66 o
  -1  10   2     7642.95     7552.40    149.24 o
   0  10   2     4325.56     4309.50     98.16 o
   1  10   2      666.55      662.29     24.44 o
   2  10   2     3786.06     3751.91    102.44 o
   3  10   2      246.07      307.49     28.42 o
   4  10   2     4395.85     4400.86    146.01 o
   5  10   2       42.37       41.08     14.14 o
   6  10   2     3353.22     3456.50    122.35 o
   7  10   2      475.34      470.06     35.78 o
   8  10   2     1505.12     1582.32     59.48 o
 -11  11   2     1433.19     1425.62     87.53 o
 -10  11   2        4.52       68.74     30.30 o
  -9  11   2     4203.34     4353.67    169.81 o
  -8  11   2      144.29      129.71     31.16 o
  -7  11   2     2410.33     2554.80    108.01 o
  -6  11   2     1335.43     1385.11     68.39 o
  -5  11   2     1328.22     1295.57     48.23 o
  -4  11   2     4861.05     4754.20    127.75 o
  -3  11   2     1323.22     1287.00     45.19 o
  -2  11   2     8664.25     8404.67    272.85 o
  -1  11   2      348.33      338.08     23.45 o
   0  11   2     3310.62     3252.60     89.66 o
   1  11   2     1102.40     1068.62     55.71 o
   2  11   2     3352.65     3319.12    100.90 o
   3  11   2     1266.95     1226.29    100.53 o
   4  11   2     1389.55     1472.88     62.32 o
   5  11   2     2706.44     2848.98    103.15 o
   6  11   2       10.85       34.21     17.04 o
   7  11   2     2213.83     2399.65     94.84 o
 -10  12   2      785.26      728.16     60.30 o
  -9  12   2      675.64      696.20     56.10 o
  -8  12   2     1677.08     1747.88     87.29 o
  -7  12   2      193.56      180.32     30.95 o
  -6  12   2     3109.62     3141.73    106.67 o
  -5  12   2     1249.58     1218.48     55.89 o
  -4  12   2     2395.04     2340.08     82.30 o
  -3  12   2     2896.83     2784.16     92.38 o
  -2  12   2     1722.27     1700.57     88.69 o
  -1  12   2     3575.55     3523.97    109.28 o
   0  12   2      108.54      143.72     17.35 o
   1  12   2     2817.03     3204.80    275.61 o
   2  12   2      117.16      125.99     17.74 o
   3  12   2     1807.87     1907.14     74.35 o
   4  12   2       95.43       98.45     19.10 o
   5  12   2     2383.54     2529.38     95.50 o
   6  12   2     1990.47     1952.51     80.60 o
  -9  13   2     1134.52     1229.70     76.59 o
  -8  13   2      820.66      820.39     51.26 o
  -7  13   2     2146.21     2180.42     85.67 o
  -6  13   2      133.23      184.13     27.05 o
  -5  13   2     4301.88     4168.55    132.92 o
  -4  13   2       31.54       62.74     18.61 o
  -3  13   2     2574.90     2659.28     91.21 o
  -2  13   2      160.14      202.36     22.31 o
  -1  13   2     1642.54     1768.16     65.69 o
   0  13   2     2064.67     2054.14     89.40 o
   1  13   2      348.37      445.04     30.74 o
   2  13   2     2382.70     2414.56     91.25 o
   3  13   2      151.75      198.69     22.92 o
   4  13   2     1444.47     1508.27     72.71 o
   5  13   2       10.57       23.85     18.55 o
  -8  14   2      609.54      691.06     48.94 o
  -7  14   2     2061.48     1960.00     89.34 o
  -6  14   2     1565.37     1632.52    106.93 o
  -5  14   2      454.86      397.66     34.10 o
  -4  14   2     1639.63     1564.78     65.67 o
  -3  14   2       53.15       59.26     19.23 o
  -2  14   2     2431.09     2453.27    104.79 o
  -1  14   2       27.30       42.37     16.87 o
   0  14   2     1535.45     1491.29     65.65 o
   1  14   2      472.87      465.01     65.66 o
   2  14   2      834.63      825.83     44.99 o
   3  14   2      975.75      935.60     49.11 o
  -6  15   2     1108.87     1149.83     60.11 o
  -5  15   2      304.66      293.53     31.81 o
  -4  15   2      761.00      786.57     46.47 o
  -3  15   2     1060.70     1056.09     53.11 o
  -2  15   2      563.10      562.28     45.45 o
  -1  15   2     1195.06     1300.22     63.17 o
   0  15   2       31.20       53.86     19.14 o
  -1 -15   3     1406.31     1346.40     73.54 o
   0 -15   3       34.64       51.32     26.09 o
   1 -15   3     2017.62     1935.75     92.22 o
   2 -15   3     1301.17     1483.83     79.08 o
   3 -15   3     1291.12     1296.98    100.16 o
   4 -15   3     1071.95      949.97     64.66 o
  -4 -14   3      265.36      282.40     37.60 o
  -3 -14   3     2301.78     2280.03    103.68 o
  -2 -14   3     1561.87     1046.07     95.70 o
  -1 -14   3      644.75      627.40     48.13 o
   0 -14   3     2376.52     2251.09     99.57 o
   1 -14   3        0.98       32.40     22.29 o
   2 -14   3     3001.33     2971.92    123.15 o
   3 -14   3      154.05      285.43     36.85 o
   4 -14   3     1130.43      940.43     60.61 o
   5 -14   3     1323.27     1304.95     75.01 o
   6 -14   3      749.10      634.85     54.03 o
   7 -14   3     1605.10     1414.96     83.29 o
  -6 -13   3     1672.22     1848.56     90.93 o
  -5 -13   3      464.63      392.37     40.59 o
  -4 -13   3     5205.92     5344.57    192.92 o
  -3 -13   3     1071.77     1112.02     63.70 o
  -2 -13   3     1836.75      880.63     83.09 o
  -1 -13   3     1589.24     1590.63     77.22 o
   0 -13   3     1248.98     1247.37     66.00 o
   1 -13   3     2418.15     1952.92    264.86 o
   2 -13   3      412.35      308.94     65.29 o
   3 -13   3     4103.14     3854.77    147.76 o
   4 -13   3        1.73       26.12     22.48 o
   5 -13   3     1636.68     1526.98     89.03 o
   6 -13   3      697.44      735.73     56.13 o
   7 -13   3     1687.68     1764.42     92.01 o
   8 -13   3      775.95      842.53     65.31 o
  -7 -12   3      960.43      926.61     82.72 o
  -6 -12   3      666.90      656.86     77.16 o
  -5 -12   3     2775.76     3077.53    124.49 o
  -4 -12   3      430.99      401.14     37.73 o
  -3 -12   3     3684.51     3744.64    182.51 o
  -2 -12   3      218.65      230.33     30.90 o
  -1 -12   3     2834.23     2829.59    234.81 o
   0 -12   3      922.96      980.96     55.95 o
   1 -12   3     2296.72     2043.14     89.35 o
   2 -12   3     1683.49     1673.52    131.69 o
   3 -12   3     2326.49     2155.09     78.46 o
   4 -12   3     1849.22     1697.43     66.95 o
   5 -12   3       63.48       50.45     19.54 o
   6 -12   3     3366.24     3221.91    108.01 o
   7 -12   3        0.72       37.96     21.20 o
   8 -12   3     2435.32     2280.14     89.66 o
   9 -12   3       14.10       27.61     23.93 o
  -8 -11   3       39.24       34.46     24.39 o
  -7 -11   3     2538.28     2645.38    113.47 o
  -6 -11   3      258.28      338.12     36.46 o
  -5 -11   3     2727.68     2720.94    111.08 o
  -4 -11   3     1179.12     1295.07     76.79 o
  -3 -11   3     2293.66     2119.45     90.19 o
  -2 -11   3     5246.43     5332.47    186.65 o
  -1 -11   3       46.12       59.85     20.44 o
   0 -11   3     1328.20     1352.72     52.20 o
   1 -11   3        2.26       21.23     13.55 o
   2 -11   3     4558.35     4348.48    127.15 o
   3 -11   3     1092.93     1105.85     42.53 o
   4 -11   3     2757.05     2752.69     80.12 o
   5 -11   3     2814.41     2648.78     79.12 o
   6 -11   3     2417.84     2512.73    114.87 o
   7 -11   3     1305.95     1392.56     62.44 o
   8 -11   3      450.56      425.93     37.97 o
   9 -11   3     1091.36     1150.66     62.36 o
  10 -11   3      210.55      214.51     35.58 o
  -9 -10   3     1647.32     1920.66    197.71 o
  -8 -10   3     5407.59     5548.74    200.75 o
  -7 -10   3      436.47      461.07     41.16 o
  -6 -10   3     2693.02     2879.47    115.38 o
  -5 -10   3        0.87        9.27     16.26 o
  -4 -10   3     2977.04     2900.26    112.76 o
  -3 -10   3      928.58      971.40     52.91 o
  -2 -10   3     6863.89     6769.84    182.21 o
  -1 -10   3     2835.92     2788.50     96.37 o
   0 -10   3      519.99      546.49     20.90 o
   1 -10   3     2621.13     2683.27     65.17 o
   2 -10   3       82.39      125.63     13.89 o
   3 -10   3     7860.65     7617.33    163.02 o
   4 -10   3      209.18      219.49     19.23 o
   5 -10   3     3101.54     2998.12     75.83 o
   6 -10   3     1126.25     1031.60     53.54 o
   7 -10   3     1698.17     1609.60     66.68 o
   8 -10   3     2753.51     2889.52    101.75 o
   9 -10   3      162.61      207.04     31.20 o
  10 -10   3     4222.79     4327.80    144.48 o
  11 -10   3       29.58       66.71     38.20 o
 -10  -9   3     3303.43     3449.28    139.96 o
  -9  -9   3      478.86      467.82     66.40 o
  -8  -9   3     2394.08     2510.40    118.33 o
  -7  -9   3     1376.24     1593.45    211.81 o
  -6  -9   3      817.62      876.07    101.64 o
  -5  -9   3     3888.88     3983.91    144.72 o
  -4  -9   3      152.32      175.25     18.20 o
  -3  -9   3     6052.94     6000.20    115.90 o
  -2  -9   3      751.31      746.31     37.60 o
  -1  -9   3     4616.68     4552.25     90.00 o
   0  -9   3      127.92      129.00     12.82 o
   1  -9   3     4741.64     4638.29    101.29 o
   2  -9   3     4226.48     4144.70     85.68 o
   3  -9   3     3509.56     3570.82     92.45 o
   4  -9   3     4674.51     4775.08    100.46 o
   5  -9   3      386.61      423.89     38.55 o
   6  -9   3     3997.48     4086.04    108.19 o
   7  -9   3      780.94      884.88     46.54 o
   8  -9   3     3837.05     3903.29    126.04 o
   9  -9   3     1094.21     1052.50     60.29 o
  10  -9   3     1434.98     1501.36     71.65 o
  11  -9   3     1487.54     1682.93     96.26 o
 -11  -8   3     2772.71     2904.82    125.08 o
 -10  -8   3      463.27      519.44     87.54 o
  -9  -8   3     3990.84     4028.56    228.13 o
  -8  -8   3       73.04       82.06     22.54 o
  -7  -8   3     1982.76     1684.55    217.75 o
  -6  -8   3      254.51      273.61     21.91 o
  -5  -8   3     2939.98     2893.03     87.53 o
  -4  -8   3     4675.20     4685.33    100.09 o
  -3  -8   3     2216.73     2257.82     47.48 o
  -2  -8   3     5900.56     6032.45    109.37 o
  -1  -8   3      215.60      313.90     19.23 o
   0  -8   3     5451.30     5135.91    132.37 o
   1  -8   3     2063.73     2129.42     47.94 o
   2  -8   3     7511.34     7220.40    141.01 o
   3  -8   3     3324.68     3263.66     65.59 o
   4  -8   3     4678.34     4863.66    111.08 o
   5  -8   3     6792.62     6626.31    158.56 o
   6  -8   3      826.17      897.52     37.69 o
   7  -8   3     5041.42     4979.42    128.60 o
   8  -8   3       12.82       59.56     17.17 o
   9  -8   3     3128.18     3138.14     94.37 o
  10  -8   3      124.34      144.89     25.25 o
  11  -8   3     1827.51     2052.62    176.94 o
  12  -8   3      643.04      665.98     64.77 o
 -11  -7   3     2357.83     2546.52     92.92 o
 -10  -7   3     2280.20     2477.98    108.85 o
  -9  -7   3      861.67      846.09     43.54 o
  -8  -7   3     3676.47     3662.41    145.41 o
  -7  -7   3      515.39      519.08     29.86 o
  -6  -7   3     4089.35     3980.01     98.43 o
  -5  -7   3     1000.11      966.45     27.29 o
  -4  -7   3     5578.55     5415.54    125.93 o
  -3  -7   3     3520.19     3514.71     67.54 o
  -2  -7   3     6962.11     7130.39    126.55 o
  -1  -7   3     6317.89     6583.50    134.71 o
   0  -7   3       36.58       61.30      7.79 o
   1  -7   3     7596.35     7377.48    137.12 o
   2  -7   3      133.70      183.10     17.16 o
   3  -7   3    12765.72    12585.17    222.20 o
   4  -7   3      910.46      928.60     38.68 o
   5  -7   3     6012.78     6173.83    148.15 o
   6  -7   3     6305.37     6125.95    149.27 o
   7  -7   3     1237.32     1249.81     46.80 o
   8  -7   3     1501.77     1519.71     54.88 o
   9  -7   3      572.42      576.68     35.39 o
  10  -7   3     3227.89     3202.98    111.58 o
  11  -7   3        3.84       16.20     22.29 o
  12  -7   3     1504.48     1477.67     75.76 o
 -12  -6   3     3465.90     3540.31    148.18 o
 -11  -6   3       39.67       51.74     27.45 o
 -10  -6   3     1731.83     1756.76     84.98 o
  -9  -6   3     1431.35     1394.04     70.29 o
  -8  -6   3     1947.53     2054.45     61.23 o
  -7  -6   3     4891.45     4880.08    119.07 o
  -6  -6   3      179.38      180.60     12.04 o
  -5  -6   3     4830.82     4995.25     96.71 o
  -4  -6   3      112.85      121.42     11.34 o
  -3  -6   3    11251.75    11252.24    252.70 o
  -2  -6   3     3254.23     3228.40     67.05 o
  -1  -6   3    15129.53    15673.69    241.92 o
   0  -6   3     1292.45     1319.82     38.17 o
   1  -6   3     2011.32     2003.84     54.21 o
   2  -6   3     8569.06     8827.58    196.02 o
   3  -6   3      641.23      633.25     29.55 o
   4  -6   3     9239.79     9060.98    205.72 o
   5  -6   3        5.88       30.65     10.24 o
   6  -6   3     5202.27     5141.18    127.29 o
   7  -6   3      326.61      329.82     23.31 o
   8  -6   3     1422.38     1583.82     55.24 o
   9  -6   3      755.52      851.73     40.39 o
  10  -6   3      635.99      713.82     60.22 o
  11  -6   3     2488.41     2758.95    103.31 o
  12  -6   3      275.38      275.08     37.81 o
 -12  -5   3      527.31      554.94     72.71 o
 -11  -5   3     2019.45     1954.89    132.80 o
 -10  -5   3      162.41      117.22     37.09 o
  -9  -5   3     2687.54     2723.30    107.40 o
  -8  -5   3     1518.62     1515.64     56.28 o
  -7  -5   3     2905.86     2922.82    103.37 o
  -6  -5   3     4008.42     4095.10     83.85 o
  -5  -5   3      816.96      735.62     29.49 o
  -4  -5   3     8222.19     8304.85    166.34 o
  -3  -5   3     5921.62     6563.70    111.45 o
  -2  -5   3    20032.94    20420.43    328.52 o
  -1  -5   3     1009.05     1036.51     29.94 o
   0  -5   3    11522.50    11331.85    172.31 o
   1  -5   3     1484.92     1569.77     32.84 o
   2  -5   3    11853.36    12703.65    250.34 o
   3  -5   3     6904.19     7193.30    157.29 o
   4  -5   3     4826.72     4741.44    113.85 o
   5  -5   3     3316.75     3140.76     93.94 o
   6  -5   3      702.06      699.14     44.55 o
   7  -5   3     1537.84     1538.76     51.00 o
   8  -5   3       21.39       30.48     13.71 o
   9  -5   3     7074.87     7295.54    179.01 o
  10  -5   3     1062.96     1160.94     57.10 o
  11  -5   3     3317.07     3310.79    115.73 o
  12  -5   3     2149.58     2433.10     96.92 o
  13  -5   3      115.11      114.55     39.08 o
 -13  -4   3     3258.30     3328.13    201.79 o
 -12  -4   3     2945.68     2912.67    179.54 o
 -11  -4   3      395.45      411.75     57.87 o
 -10  -4   3       98.50       96.45     23.45 o
  -9  -4   3      340.50      328.06     37.47 o
  -8  -4   3     8668.37     8103.78    305.19 o
  -7  -4   3      112.40      124.46     13.38 o
  -6  -4   3    11006.84    10432.00    204.01 o
  -5  -4   3     3232.21     3440.73     61.57 o
  -4  -4   3     6389.24     6251.37    111.00 o
  -3  -4   3     2324.04     2421.43     48.63 o
  -2  -4   3     7666.54     7899.63    115.85 o
  -1  -4   3     9940.97    10489.34    160.17 o
   0  -4   3      179.28      180.49      9.35 o
   1  -4   3    12662.83    12258.43    188.59 o
   2  -4   3      183.19      170.10     12.20 o
   3  -4   3     9153.72     9091.66    233.62 o
   4  -4   3      717.77      667.42     23.02 o
   5  -4   3     5164.72     5252.98    169.26 o
   6  -4   3     5393.55     5488.83    132.49 o
   7  -4   3     1086.84      969.31     37.31 o
   8  -4   3     8811.61     8490.47    224.66 o
   9  -4   3        8.51       36.62     14.91 o
  10  -4   3     3879.11     4020.84    128.85 o
  11  -4   3       14.65       64.58     23.25 o
  12  -4   3     2974.67     3094.38    112.28 o
  13  -4   3     1886.10     1974.37    107.48 o
 -13  -3   3       17.39      -28.93     34.87 o
 -12  -3   3     2046.55     2035.75    137.99 o
 -11  -3   3      153.20      163.25     29.36 o
 -10  -3   3     1219.45     1198.41     63.08 o
  -9  -3   3     5993.54     6086.30    169.56 o
  -8  -3   3     3811.23     3797.49     96.96 o
  -7  -3   3     7111.35     6872.97    160.29 o
  -6  -3   3     1734.88     1830.80     43.65 o
  -5  -3   3     7111.27     6553.51    116.85 o
  -4  -3   3      395.15      491.45     15.06 o
  -3  -3   3    21064.21    21099.20    327.77 o
  -2  -3   3     4205.24     4607.94     73.78 o
  -1  -3   3     7906.46     8049.53    117.11 o
   0  -3   3      462.80      523.10     12.20 o
   1  -3   3      748.27      734.92     20.35 o
   2  -3   3     6261.16     5920.88    128.22 o
   3  -3   3       94.86      125.74      7.39 o
   4  -3   3    10195.78    10129.42    192.38 o
   5  -3   3      503.09      503.25     20.13 o
   6  -3   3     8757.50     8887.27    181.57 o
   7  -3   3     4146.69     4344.42    109.39 o
   8  -3   3     2873.40     2859.83     79.96 o
   9  -3   3     2934.81     2984.29     85.01 o
  10  -3   3      399.29      420.45     34.53 o
  11  -3   3     3402.74     3276.08    172.44 o
  12  -3   3       42.19       79.38     32.00 o
  13  -3   3     2067.60     2106.05    111.43 o
 -13  -2   3     1691.59     1608.42    123.15 o
 -12  -2   3      398.86      382.07     58.61 o
 -11  -2   3     3570.84     3361.90    133.22 o
 -10  -2   3        7.80       28.24     19.29 o
  -9  -2   3     4591.45     4344.94    126.78 o
  -8  -2   3     3079.77     2936.11     78.33 o
  -7  -2   3     7557.26     7199.70    155.55 o
  -6  -2   3     7244.42     7048.17    137.05 o
  -5  -2   3     2657.16     2713.46     57.68 o
  -4  -2   3    13633.77    13063.25    207.82 o
  -3  -2   3     7167.28     8048.67    133.73 o
  -2  -2   3    22876.08    22788.30    325.42 o
  -1  -2   3     5694.25     6078.83     94.33 o
   0  -2   3    28700.11    29057.48    448.06 o
   1  -2   3     3290.02     3756.35     58.08 o
   2  -2   3     4285.96     3931.16     90.38 o
   3  -2   3     5226.03     5228.77    113.83 o
   4  -2   3     4777.42     4897.92    112.53 o
   5  -2   3    17005.48    17122.73    303.10 o
   6  -2   3      286.68      298.91     15.59 o
   7  -2   3     7136.64     7024.69    229.65 o
   8  -2   3      534.32      582.72     25.55 o
   9  -2   3     3850.75     3896.58    103.16 o
  10  -2   3     1434.03     1474.54     95.73 o
  11  -2   3      857.50      931.49     51.49 o
  12  -2   3     1987.62     2161.58    107.48 o
  13  -2   3      202.00      245.06     44.47 o
 -14  -1   3      492.08      514.87     77.90 o
 -13  -1   3     1780.93     1526.82    119.44 o
 -12  -1   3     1154.15      946.54    128.35 o
 -11  -1   3     3711.12     3729.33    144.26 o
 -10  -1   3     1898.11     1852.09     58.31 o
  -9  -1   3      672.06      672.47     29.82 o
  -8  -1   3     8826.27     8715.76    179.16 o
  -7  -1   3      904.49      928.05     30.70 o
  -6  -1   3    10825.27    10414.78    196.53 o
  -5  -1   3     1160.37     1327.07     32.54 o
  -4  -1   3     8901.21     9265.37    139.79 o
  -3  -1   3    30932.24    30795.30    492.48 o
  -2  -1   3     6665.60     7476.32    115.34 o
  -1  -1   3    13712.63    13885.41    197.72 o
   0  -1   3      486.50      418.62     15.09 o
   1  -1   3    22401.28    23503.81    396.35 o
   2  -1   3      171.48      217.66      9.95 o
   3  -1   3    22168.51    21689.06    327.04 o
   4  -1   3    12000.45    12249.54    217.98 o
   5  -1   3     4390.92     3945.70     95.50 o
   6  -1   3     7276.77     6885.16    139.07 o
   7  -1   3     1168.64     1165.66     46.09 o
   8  -1   3     6518.65     6071.81    144.76 o
   9  -1   3        1.99       19.68     14.47 o
  10  -1   3     2075.60     2123.45     77.78 o
  11  -1   3      480.48      454.24     69.00 o
  12  -1   3     1676.83     1636.64     87.84 o
  13  -1   3      725.04      708.76    105.35 o
 -14   0   3     1508.43     1638.84    129.83 o
 -13   0   3       13.69        1.52     19.95 o
 -12   0   3     2797.19     2780.73     97.19 o
 -11   0   3      675.61      672.70     40.52 o
 -10   0   3     2253.61     2224.85     67.12 o
  -9   0   3     5892.50     5714.55    138.78 o
  -8   0   3     1136.23     1077.02     35.27 o
  -7   0   3     9313.71     8947.72    171.89 o
  -6   0   3       58.09       34.75      6.82 o
  -5   0   3    13364.25    12916.86    205.37 o
  -4   0   3      523.61      677.25     16.46 o
  -3   0   3     1556.27     1556.01     27.09 o
  -2   0   3     2004.97     2209.94     40.88 o
  -1   0   3     4853.45     4805.26     70.27 o
   0   0   3     3758.83     3824.17     68.31 o
   1   0   3     6386.58     7480.95    111.08 o
   2   0   3    17922.85    18215.86    289.07 o
   3   0   3     3773.13     3947.42     63.52 o
   4   0   3     7542.33     7201.59    173.52 o
   5   0   3     3543.19     3533.46     76.56 o
   6   0   3     7162.38     6907.55    172.17 o
   7   0   3     1819.14     1654.20     72.50 o
   8   0   3     2498.08     2496.06     61.64 o
   9   0   3     2198.17     2255.16    109.69 o
  10   0   3      102.53      107.63     29.68 o
  11   0   3     3119.41     3183.33    132.05 o
  12   0   3        2.72       -2.09     25.65 o
  13   0   3     1758.14     1799.29    165.07 o
 -14   1   3      694.25      623.59     57.44 o
 -13   1   3     2918.22     2755.19    108.64 o
 -12   1   3       40.81       20.58     18.52 o
 -11   1   3     2722.39     2744.44     80.93 o
 -10   1   3     1508.86     1415.31     52.90 o
  -9   1   3     3452.61     3237.77     86.78 o
  -8   1   3    14614.30    14303.02    296.16 o
  -7   1   3     5942.20     5742.06    126.41 o
  -6   1   3     4474.07     4009.05     75.45 o
  -5   1   3    13750.57    14753.46    226.27 o
  -4   1   3    20276.57    19038.27    297.64 o
  -3   1   3      684.65      589.77     14.29 o
  -2   1   3    11198.43    11290.61    271.44 o
  -1   1   3     1064.73     1274.23     21.89 o
   0   1   3     6769.86     6465.18    100.38 o
   1   1   3     3065.72     3634.42     59.07 o
   2   1   3     9645.09     9774.45    158.81 o
   3   1   3    23640.57    23736.79    379.79 o
   4   1   3      127.51      176.65      8.65 o
   5   1   3     9897.54     9794.33    191.32 o
   6   1   3      730.80      815.02     23.45 o
   7   1   3     3448.72     3274.40     66.96 o
   8   1   3      484.24      499.23     19.81 o
   9   1   3     1298.63     1297.63     52.03 o
  10   1   3     2317.72     2309.04    143.56 o
  11   1   3      973.07      949.47     60.74 o
  12   1   3     4688.10     4807.79    184.80 o
 -14   2   3      395.65      374.22     39.93 o
 -13   2   3      303.43      296.91     34.23 o
 -12   2   3     1696.15     1682.88     69.74 o
 -11   2   3       45.40       43.17     17.56 o
 -10   2   3     6635.39     6521.69    159.17 o
  -9   2   3     1475.15     1459.24     45.90 o
  -8   2   3    21038.56    20729.60    422.22 o
  -7   2   3      978.56     1091.70     34.24 o
  -6   2   3     4008.50     3773.81     78.10 o
  -5   2   3      129.88      100.59      6.90 o
  -4   2   3     5404.68     5662.30     87.25 o
  -3   2   3    21827.29    20874.25    296.42 o
  -2   2   3     1465.96     1548.56     29.46 o
  -1   2   3    13373.00    13735.06    230.93 o
   0   2   3      234.63      237.98      5.71 o
   1   2   3    24859.51    23828.97    605.66 o
   2   2   3     3226.44     3340.40     59.64 o
   3   2   3     8352.94     8266.31    145.06 o
   4   2   3     2033.78     1980.19     54.91 o
   5   2   3     3584.53     3548.33     68.02 o
   6   2   3     6715.54     6678.74    122.88 o
   7   2   3      329.62      323.57     15.10 o
   8   2   3     4458.97     4365.63    123.78 o
   9   2   3      333.29      346.80     66.40 o
  10   2   3     2022.92     1991.04     89.63 o
  11   2   3     1509.10     1599.36     81.36 o
  12   2   3     2286.26     2168.41    103.49 o
 -14   3   3      110.60      137.93     29.80 o
 -13   3   3      743.91      706.42     47.10 o
 -12   3   3     2634.09     2603.50     81.68 o
 -11   3   3     5695.28     5261.17    135.91 o
 -10   3   3     5155.36     4938.74    126.28 o
  -9   3   3     3479.56     3373.59     84.54 o
  -8   3   3      750.53      817.72     30.53 o
  -7   3   3     2227.03     2151.29     56.26 o
  -6   3   3        1.33        9.03      5.66 o
  -5   3   3    12180.18    11911.84    203.81 o
  -4   3   3       49.32       69.56      5.25 o
  -3   3   3     3768.05     3982.74     63.56 o
  -2   3   3     8206.58     7909.05    120.57 o
  -1   3   3     4386.45     5020.41     91.74 o
   0   3   3    13860.99    13303.83    342.14 o
   1   3   3        8.88       74.19     21.51 o
   2   3   3    18961.58    18373.37    467.71 o
   3   3   3     1802.52     1799.13     42.56 o
   4   3   3     6816.10     6062.42    131.50 o
   5   3   3     3781.34     3704.12     76.70 o
   6   3   3     6823.42     6429.69    228.30 o
   7   3   3     2768.80     2548.75    119.19 o
   8   3   3     1926.47     1911.43     79.66 o
   9   3   3     3586.33     3451.81    129.77 o
  10   3   3       54.10       58.64     22.60 o
  11   3   3     3344.17     3305.46    133.00 o
  12   3   3      187.19      186.31     34.88 o
 -14   4   3       17.61       17.30     26.11 o
 -13   4   3     3178.08     3183.42    112.42 o
 -12   4   3        5.83       16.62     16.39 o
 -11   4   3     6125.18     6109.08    177.28 o
 -10   4   3      486.57      446.04     54.29 o
  -9   4   3     3471.75     3468.31     98.50 o
  -8   4   3     1814.27     1786.17     57.77 o
  -7   4   3     4142.47     4148.65     87.12 o
  -6   4   3     5668.81     5515.78    100.90 o
  -5   4   3     3327.99     3401.28     64.60 o
  -4   4   3    13120.66    12865.82    217.89 o
  -3   4   3      113.29      100.77      6.86 o
  -2   4   3     6509.72     6637.75    101.96 o
  -1   4   3     4919.90     4889.65     85.95 o
   0   4   3     1154.64     1066.39     31.28 o
   1   4   3    18055.74    18469.42    926.62 o
   2   4   3      269.45      284.28     12.45 o
   3   4   3    12037.78    12285.44    262.32 o
   4   4   3       37.63       29.16      5.53 o
   5   4   3    10887.44    10815.25    208.68 o
   6   4   3      137.71      136.11     12.20 o
   7   4   3     5927.00     5870.20    135.21 o
   8   4   3     2232.20     2060.38     82.84 o
   9   4   3     1634.26     1495.18     69.39 o
  10   4   3     3045.95     3180.90    144.67 o
  11   4   3      363.68      395.02     40.23 o
 -14   5   3      842.41      916.31     80.87 o
 -13   5   3      368.48      361.52     37.69 o
 -12   5   3     2464.75     2741.26     86.32 o
 -11   5   3      125.79      147.67     21.93 o
 -10   5   3     5574.37     5664.91    169.31 o
  -9   5   3       28.27       58.23     12.94 o
  -8   5   3     7610.13     7023.29    208.98 o
  -7   5   3     1013.27      967.41     34.51 o
  -6   5   3     6806.70     6928.90    124.55 o
  -5   5   3     6900.23     6945.35    123.15 o
  -4   5   3     1824.17     1693.27     35.08 o
  -3   5   3    13716.83    13369.32    196.68 o
  -2   5   3        2.87       26.86      3.99 o
  -1   5   3    10310.61    10159.43    190.20 o
   0   5   3     6253.81     6766.11    176.73 o
   1   5   3     5786.08     5150.22    286.37 o
   2   5   3      570.21      534.42     18.38 o
   3   5   3     6174.46     6350.71    137.38 o
   4   5   3     5990.75     6073.09    139.73 o
   5   5   3      707.35      709.79     23.77 o
   6   5   3     9579.21     9225.69    224.55 o
   7   5   3        0.71       12.24     12.59 o
   8   5   3      731.73      657.86     53.05 o
   9   5   3       79.61       73.03     34.50 o
  10   5   3     1989.87     1975.39     87.20 o
  11   5   3     2273.03     2365.90    103.73 o
 -14   6   3     1296.07     1364.26     87.31 o
 -13   6   3      829.13      918.23     56.55 o
 -12   6   3     2144.26     2118.67     85.27 o
 -11   6   3     2059.88     2039.53     68.95 o
 -10   6   3     1635.50     1548.47     75.57 o
  -9   6   3     3768.87     3910.38    109.49 o
  -8   6   3       43.17       59.46     11.73 o
  -7   6   3     7884.53     7629.82    150.33 o
  -6   6   3      652.13      649.14     20.48 o
  -5   6   3     7646.40     7492.14    143.58 o
  -4   6   3     3392.65     3289.27     61.65 o
  -3   6   3     3145.08     3157.51     67.72 o
  -2   6   3    14241.56    14203.14    242.08 o
  -1   6   3      526.22      478.12     13.63 o
   0   6   3     3492.47     3138.17     86.18 o
   1   6   3       44.50       67.47      9.27 o
   2   6   3    18692.34    17781.26    455.55 o
   3   6   3       84.37       79.78     10.76 o
   4   6   3     9110.33     8585.24    216.21 o
   5   6   3     1429.56     1371.78     37.34 o
   6   6   3     3455.86     3421.90    116.57 o
   7   6   3      465.31      477.01     31.21 o
   8   6   3       75.43       59.72     17.84 o
   9   6   3     1521.41     1387.96     66.04 o
  10   6   3       86.79      113.51     38.58 o
 -13   7   3     1261.05     1277.52     82.71 o
 -12   7   3      332.10      393.45     39.81 o
 -11   7   3     2624.87     2729.04     97.66 o
 -10   7   3     1211.06     1261.94     54.62 o
  -9   7   3     6075.31     5989.33    205.66 o
  -8   7   3     7577.03     7423.92    163.33 o
  -7   7   3       31.33       55.25      9.98 o
  -6   7   3     2879.14     2748.36     61.77 o
  -5   7   3      461.02      442.78     15.81 o
  -4   7   3     9216.84     8755.52    151.55 o
  -3   7   3     1222.92     1279.41     34.02 o
  -2   7   3     5220.81     5645.78    100.47 o
  -1   7   3     7542.70     7636.28    145.53 o
   0   7   3       48.35       79.52      7.76 o
   1   7   3    12730.80    12628.07    326.15 o
   2   7   3     7169.07     7247.29    217.18 o
   3   7   3    10019.68     9479.06    203.84 o
   4   7   3     1189.40     1168.26     36.10 o
   5   7   3     3567.68     3488.94    108.63 o
   6   7   3      694.60      737.44     53.42 o
   7   7   3      729.64      732.25     57.87 o
   8   7   3     2318.17     2436.38    137.25 o
   9   7   3     1782.31     1952.66    121.67 o
  10   7   3     3669.55     3483.93    195.12 o
 -13   8   3       10.70       17.77     24.24 o
 -12   8   3     2695.02     2823.67    104.88 o
 -11   8   3       16.11       56.21     20.87 o
 -10   8   3     4076.29     4225.76    160.76 o
  -9   8   3       92.52      154.15     21.48 o
  -8   8   3     5361.33     5328.27    123.29 o
  -7   8   3     3911.26     3769.11     91.51 o
  -6   8   3      334.23      334.35     15.34 o
  -5   8   3     3913.24     3806.79     72.53 o
  -4   8   3      231.45      215.70      9.10 o
  -3   8   3     4619.81     4648.56    104.96 o
  -2   8   3      143.98      155.93      9.76 o
  -1   8   3     5750.49     5722.04    111.77 o
   0   8   3     1954.60     1902.07     41.13 o
   1   8   3     7493.33     7457.89    159.17 o
   2   8   3     1727.76     1707.98     36.35 o
   3   8   3     2892.42     2858.88     65.72 o
   4   8   3     1929.65     1881.08     46.60 o
   5   8   3       80.78       89.62     11.40 o
   6   8   3     4886.96     4926.17    234.44 o
   7   8   3      727.07      689.96     57.87 o
   8   8   3     2725.31     2798.42    153.57 o
   9   8   3      888.55      896.95     76.41 o
 -13   9   3      774.80      816.21     71.49 o
 -12   9   3     1417.51     1568.18     73.25 o
 -11   9   3     1150.62     1360.75     64.75 o
 -10   9   3      740.28      747.63     45.82 o
  -9   9   3     3794.63     3777.12    119.47 o
  -8   9   3      115.44      120.78     18.29 o
  -7   9   3     3395.75     3575.40     98.68 o
  -6   9   3      549.79      555.76     24.54 o
  -5   9   3     2169.94     2137.99     45.40 o
  -4   9   3      780.60      816.80     23.58 o
  -3   9   3     5593.30     5294.16     97.54 o
  -2   9   3     7095.83     6977.47    148.20 o
  -1   9   3      540.22      543.58     24.63 o
   0   9   3     3767.18     3681.21     74.98 o
   1   9   3       89.59       88.54      7.44 o
   2   9   3     8282.74     8012.26    174.15 o
   3   9   3       90.56      118.64     13.06 o
   4   9   3     1724.36     1650.05     49.64 o
   5   9   3     3733.37     3683.29    129.46 o
   6   9   3      353.46      359.24     26.46 o
   7   9   3     2025.36     2089.54     82.00 o
   8   9   3       20.97       33.01     18.36 o
 -12  10   3      288.64      422.36     52.95 o
 -11  10   3     1972.57     2097.81    106.83 o
 -10  10   3     1616.29     1665.86     94.59 o
  -9  10   3      765.33      856.62     46.89 o
  -8  10   3     2627.78     2691.22     82.52 o
  -7  10   3      464.62      457.31     27.57 o
  -6  10   3     5042.92     5081.47    130.20 o
  -5  10   3       34.57       50.83     11.55 o
  -4  10   3     3675.81     3747.06    103.06 o
  -3  10   3     1282.05     1358.29     40.49 o
  -2  10   3     5407.76     5383.85    108.86 o
  -1  10   3     5667.11     5450.94    109.02 o
   0  10   3      645.86      669.41     35.87 o
   1  10   3     8085.51     7774.15    150.46 o
   2  10   3     1042.85     1036.62     34.33 o
   3  10   3     3881.35     3770.75    101.70 o
   4  10   3       55.67       53.82     12.78 o
   5  10   3     2687.72     2688.94     78.16 o
   6  10   3     1479.38     1462.53     50.60 o
   7  10   3     1093.18     1164.94     58.24 o
   8  10   3     1283.23     1287.89     84.95 o
 -11  11   3       92.38      227.89     46.00 o
 -10  11   3     1915.00     1895.16     97.66 o
  -9  11   3      924.06      915.82     62.56 o
  -8  11   3     1420.66     1638.01     81.82 o
  -7  11   3     1482.27     1572.13     90.60 o
  -6  11   3      777.88      724.66     40.22 o
  -5  11   3     2816.87     2767.09     83.75 o
  -4  11   3       53.99       53.01     13.92 o
  -3  11   3     7586.34     7444.41    188.15 o
  -2  11   3     1359.84     1370.07     46.61 o
  -1  11   3     2989.67     2979.14     83.79 o
   0  11   3     1872.63     1860.52     49.46 o
   1  11   3     2358.35     2439.57     75.88 o
   2  11   3     2665.06     2547.54     79.40 o
   3  11   3     1282.60     1373.71     69.74 o
   4  11   3     3087.57     3027.04    104.14 o
   5  11   3       20.00       17.90     13.72 o
   6  11   3     1858.31     1889.67     75.11 o
   7  11   3      158.19      182.10     24.29 o
 -10  12   3        1.95        5.56     26.75 o
  -9  12   3     2615.55     2511.63    114.58 o
  -8  12   3       51.42       60.18     24.11 o
  -7  12   3     2057.63     2247.30     99.11 o
  -6  12   3      906.25      891.24     47.21 o
  -5  12   3     1435.17     1356.63     60.92 o
  -4  12   3     3173.43     3061.32    100.83 o
  -3  12   3      475.39      535.86     36.42 o
  -2  12   3     3349.33     3204.40    101.41 o
  -1  12   3      214.00      253.31     29.98 o
   0  12   3     4155.05     4115.24    122.63 o
   1  12   3      563.00      625.81     56.01 o
   2  12   3     3136.42     3147.38    166.93 o
   3  12   3      500.38      500.25     29.89 o
   4  12   3      287.29      336.21     24.72 o
   5  12   3      459.16      560.87     52.67 o
  -9  13   3      444.07      545.85     52.39 o
  -8  13   3     4004.41     4205.77    141.27 o
  -7  13   3       85.89       84.87     23.35 o
  -6  13   3     2179.42     2299.92     87.02 o
  -5  13   3       34.55       56.78     19.18 o
  -4  13   3     2564.86     2455.54     86.96 o
  -3  13   3     3010.68     2977.93     98.73 o
  -2  13   3     1498.13     1512.51     79.34 o
  -1  13   3     1727.03     1670.38     62.65 o
   0  13   3      677.25      688.70     35.57 o
   1  13   3     2062.25     2049.91     77.22 o
   2  13   3      146.34      204.08     20.66 o
   3  13   3     1177.48     1167.50     50.49 o
   4  13   3      171.10      130.57     31.90 o
  -8  14   3     2194.92     2204.81     91.49 o
  -7  14   3     1389.76     1489.16     69.73 o
  -6  14   3      100.47       81.41     22.82 o
  -5  14   3     1535.73     1510.74     65.63 o
  -4  14   3        2.13       11.72     16.90 o
  -3  14   3     2939.74     2818.35    165.57 o
  -2  14   3      277.61      299.60     26.31 o
  -1  14   3     1495.91     1544.72     98.43 o
   0  14   3      302.33      284.59     32.64 o
   1  14   3      823.52      955.76     46.79 o
   2  14   3     1375.17     1516.43     95.70 o
  -5  15   3      814.57      787.19     47.99 o
  -4  15   3     1216.00     1242.20     58.70 o
  -3  15   3      243.41      230.92     26.88 o
  -2  15   3     1755.75     1815.16     71.37 o
  -1  15   3       16.09       15.58     18.36 o
  -1 -15   4      310.24      334.44     40.91 o
   0 -15   4      974.10      899.03     81.98 o
   1 -15   4      766.62      778.52     57.45 o
   2 -15   4     1895.15     1987.97     96.76 o
   3 -15   4     2483.35     2307.16    277.47 o
  -4 -14   4      951.50      956.62     64.52 o
  -3 -14   4     2150.21     2148.15    101.67 o
  -2 -14   4       16.39       24.71     24.06 o
  -1 -14   4     2620.00     2788.74    119.24 o
   0 -14   4      131.61      144.68     31.05 o
   1 -14   4     3525.59     3482.70    139.88 o
   2 -14   4      429.95      471.58     45.32 o
   3 -14   4     2308.69     2237.89    103.97 o
   4 -14   4     1402.81     1345.49    120.19 o
   5 -14   4      483.12      434.17     48.96 o
   6 -14   4     1719.40     1580.95     87.59 o
  -5 -13   4     2348.67     2501.61    149.86 o
  -4 -13   4     1978.95     1871.59    135.40 o
  -3 -13   4     1199.47     1164.07    102.75 o
  -2 -13   4     1604.45     1559.85    107.95 o
  -1 -13   4      456.07      448.41     41.43 o
   0 -13   4     2960.24     2800.28    116.18 o
   1 -13   4       49.95       71.96     24.77 o
   2 -13   4     5135.53     4872.29    179.82 o
   3 -13   4      487.64      498.30     44.67 o
   4 -13   4     2098.01     2008.08     95.71 o
   5 -13   4      456.62      490.10     46.68 o
   6 -13   4     1371.16     1379.19     79.21 o
   7 -13   4     1148.66     1084.15     72.66 o
   8 -13   4      199.08      186.80     40.83 o
  -7 -12   4      400.15      462.92     46.74 o
  -6 -12   4     1676.70     1766.18     88.06 o
  -5 -12   4        2.86       29.88     22.46 o
  -4 -12   4     2241.09     2410.55    105.02 o
  -3 -12   4      135.95      159.21     28.80 o
  -2 -12   4     2863.42     2652.75    110.91 o
  -1 -12   4     1269.81     1220.73     65.65 o
   0 -12   4     1921.40     1768.81     82.34 o
   1 -12   4     3370.04     3470.31    135.52 o
   2 -12   4      672.80      596.39     45.19 o
   3 -12   4     3594.45     3640.11    136.66 o
   4 -12   4      479.55      505.01     43.14 o
   5 -12   4     1290.37     1301.88     59.35 o
   6 -12   4      170.73      233.78     30.60 o
   7 -12   4     1546.67     1517.70     68.46 o
   8 -12   4      253.71      211.45     45.47 o
   9 -12   4      769.23      695.21     83.57 o
  -8 -11   4     2292.48     2458.40    111.16 o
  -7 -11   4      556.17      564.44     50.08 o
  -6 -11   4     1651.94     1797.34     87.04 o
  -5 -11   4     1510.55     1544.69     77.31 o
  -4 -11   4      815.71      811.65     52.39 o
  -3 -11   4     3896.79     3931.08    147.59 o
  -2 -11   4       16.50       47.25     20.28 o
  -1 -11   4     6163.59     6202.79    211.37 o
   0 -11   4      668.00      622.38     35.16 o
   1 -11   4     3473.29     3388.26    105.19 o
   2 -11   4     1226.93     1164.65     50.48 o
   3 -11   4     4556.91     4485.42    234.13 o
   4 -11   4     1301.25     1304.82     56.34 o
   5 -11   4     1048.79     1029.93     50.22 o
   6 -11   4     1165.32     1166.66     56.06 o
   7 -11   4        2.49       -5.64     17.10 o
   8 -11   4     2408.34     2483.99    137.65 o
   9 -11   4      463.03      535.22     45.22 o
  10 -11   4     1494.33     1384.77     72.27 o
  -9 -10   4     2425.58     2493.41    112.66 o
  -8 -10   4       97.97      118.76     29.36 o
  -7 -10   4     2748.42     2941.99    121.65 o
  -6 -10   4      423.03      455.87     40.38 o
  -5 -10   4     4276.22     4487.51    164.41 o
  -4 -10   4     1645.09     1679.50     96.08 o
  -3 -10   4     3404.53     3254.33    112.18 o
  -2 -10   4     3864.85     3995.97    211.97 o
  -1 -10   4       52.63       99.74     20.91 o
   0 -10   4     4161.06     4144.60    121.72 o
   1 -10   4      252.47      278.83     40.69 o
   2 -10   4     9791.49     9543.37    219.54 o
   3 -10   4       52.18       88.60     16.36 o
   4 -10   4     3860.82     3733.73     89.76 o
   5 -10   4      764.08      687.87     34.55 o
   6 -10   4       42.74       71.76     17.03 o
   7 -10   4     2773.28     2927.41    101.74 o
   8 -10   4      280.71      273.15     32.46 o
   9 -10   4     6175.86     5907.83    181.43 o
  10 -10   4      101.46      158.37     43.03 o
 -10  -9   4      839.64      901.65     64.54 o
  -9  -9   4     1435.19     1576.11     81.27 o
  -8  -9   4     1832.96     1962.50     91.69 o
  -7  -9   4      438.90      426.73     39.06 o
  -6  -9   4     3572.35     3608.66    137.62 o
  -5  -9   4        2.49       20.32     13.09 o
  -4  -9   4     5454.75     5426.85    151.77 o
  -3  -9   4      328.72      313.50     17.63 o
  -2  -9   4     8017.40     7730.45    253.13 o
  -1  -9   4     7353.58     7406.10    173.56 o
   0  -9   4     1512.90     1562.61     43.94 o
   1  -9   4     1071.46     1131.14     37.27 o
   2  -9   4     4159.06     4219.77    146.46 o
   3  -9   4     5137.33     5170.58    101.55 o
   4  -9   4       10.80       15.74      9.41 o
   5  -9   4     1621.91     1547.55     46.64 o
   6  -9   4     6025.35     5862.07    147.69 o
   7  -9   4     3127.34     3189.69    114.45 o
   8  -9   4     1693.70     1706.68     62.74 o
   9  -9   4     1700.38     1689.23     64.93 o
  10  -9   4     2936.42     2832.43    130.10 o
  11  -9   4      166.36      196.55     44.03 o
 -11  -8   4      116.95       80.73     34.87 o
 -10  -8   4     2507.88     2501.26    110.66 o
  -9  -8   4      309.07      340.98     37.77 o
  -8  -8   4     3675.68     3803.80    145.54 o
  -7  -8   4     1927.20     1859.93    116.48 o
  -6  -8   4     1940.98     2034.34     69.65 o
  -5  -8   4     3248.84     3351.36    100.94 o
  -4  -8   4      299.69      355.17     17.09 o
  -3  -8   4     7990.68     7930.96    151.68 o
  -2  -8   4      406.29      436.37     20.46 o
  -1  -8   4    11792.78    11599.35    211.41 o
   0  -8   4      251.08      238.21     15.89 o
   1  -8   4     2770.40     2711.79     65.02 o
   2  -8   4     3419.69     3479.47     70.70 o
   3  -8   4     1460.48     1584.01     50.21 o
   4  -8   4     7266.01     7304.73    147.34 o
   5  -8   4      136.53      153.85     18.16 o
   6  -8   4     6243.81     6091.41    151.00 o
   7  -8   4      496.76      578.52     32.72 o
   8  -8   4     4138.49     4300.04    117.54 o
   9  -8   4      920.42      885.36    101.73 o
  10  -8   4     1494.04     1558.43     72.75 o
  11  -8   4     1498.73     1684.94     79.95 o
 -11  -7   4     1890.00     1924.75     94.68 o
 -10  -7   4      266.39      284.02     54.16 o
  -9  -7   4     4568.68     4643.68    171.21 o
  -8  -7   4        0.23       15.21     17.31 o
  -7  -7   4     6790.67     6959.38    189.74 o
  -6  -7   4      476.66      503.07     24.57 o
  -5  -7   4     2310.75     2359.04     53.36 o
  -4  -7   4     2939.20     2981.26     69.89 o
  -3  -7   4      819.90      866.88     39.66 o
  -2  -7   4     7508.57     7624.38    130.27 o
  -1  -7   4       18.72       47.23      8.02 o
   0  -7   4     4749.62     4725.02    103.52 o
   1  -7   4       82.81       86.44      8.77 o
   2  -7   4    10086.60     9643.72    195.50 o
   3  -7   4     1913.79     1882.87     48.70 o
   4  -7   4     6075.79     6148.00    147.13 o
   5  -7   4     6112.81     6015.61    146.19 o
   6  -7   4       91.79      175.82     18.98 o
   7  -7   4     3252.11     3198.74     90.49 o
   8  -7   4      361.75      267.69     50.86 o
   9  -7   4     3771.74     3777.83    158.02 o
  10  -7   4        5.10        7.11     21.63 o
  11  -7   4     2131.96     2268.53     93.41 o
  12  -7   4      690.46      697.34     54.37 o
 -12  -6   4      578.22      585.47     43.34 o
 -11  -6   4     2311.33     2383.33     88.31 o
 -10  -6   4     2761.27     2769.13     95.21 o
  -9  -6   4     1554.09     1554.27    108.32 o
  -8  -6   4     4104.35     4212.43    123.98 o
  -7  -6   4      169.94      180.69     19.38 o
  -6  -6   4     4421.62     4444.84    110.33 o
  -5  -6   4      284.01      276.55     20.05 o
  -4  -6   4     6781.82     6657.68    119.97 o
  -3  -6   4     2611.05     2613.99     57.13 o
  -2  -6   4     6710.87     7026.25    127.86 o
  -1  -6   4     3200.89     3427.66     61.72 o
   0  -6   4     8858.75     9165.99    173.23 o
   1  -6   4     7084.13     7139.34    127.53 o
   2  -6   4       34.00       43.82      8.53 o
   3  -6   4     9969.42     9699.30    219.26 o
   4  -6   4      290.33      322.46     24.09 o
   5  -6   4     1213.01     1369.51     45.85 o
   6  -6   4     1891.00     1802.11     57.10 o
   7  -6   4     5240.51     5260.95    133.38 o
   8  -6   4     2592.05     2710.97    127.54 o
   9  -6   4      944.25      952.45     44.58 o
  10  -6   4     2685.31     2853.23    107.87 o
  11  -6   4      356.04      337.40     38.79 o
  12  -6   4     1774.61     1830.43     88.70 o
 -12  -5   4     2893.78     3214.83    137.71 o
 -11  -5   4      731.10      726.88     54.29 o
 -10  -5   4     1458.83     1524.72     77.62 o
  -9  -5   4     1375.00     1388.02     63.84 o
  -8  -5   4     2981.60     3129.89     84.41 o
  -7  -5   4     3898.42     3847.43     97.95 o
  -6  -5   4     1832.19     1885.72     48.72 o
  -5  -5   4     8323.36     8236.88    146.09 o
  -4  -5   4       58.62       80.50      8.13 o
  -3  -5   4    16691.34    15712.89    256.68 o
  -2  -5   4      401.39      374.73     12.98 o
  -1  -5   4    20840.32    21484.09    341.99 o
   0  -5   4      325.16      355.22     23.62 o
   1  -5   4     4785.88     4794.18    117.73 o
   2  -5   4     7107.33     7341.64    221.69 o
   3  -5   4     2399.88     2482.50     71.96 o
   4  -5   4     7566.32     7095.91    164.84 o
   5  -5   4      175.36      176.34     26.45 o
   6  -5   4     4012.84     4115.13    196.06 o
   7  -5   4      963.48     1065.31     41.78 o
   8  -5   4     6086.20     6310.03    156.50 o
   9  -5   4     2143.94     2203.81     71.41 o
  10  -5   4     1756.88     1851.59     76.64 o
  11  -5   4     1741.20     1789.38     77.81 o
  12  -5   4      745.58      651.45     63.90 o
 -13  -4   4      562.30      585.80     55.02 o
 -12  -4   4      454.14      490.95     94.22 o
 -11  -4   4     3695.77     3740.26    149.25 o
 -10  -4   4       67.42       65.30     18.09 o
  -9  -4   4     4320.51     4206.33    152.34 o
  -8  -4   4       48.89       43.96     10.33 o
  -7  -4   4     7042.65     7204.93    168.73 o
  -6  -4   4      579.11      548.21     20.43 o
  -5  -4   4      464.81      405.07     15.41 o
  -4  -4   4     5989.86     5929.20    115.80 o
  -3  -4   4     2950.55     3208.02     58.78 o
  -2  -4   4    21893.04    22143.75    334.19 o
  -1  -4   4        0.72       34.90      7.82 o
   0  -4   4    12444.81    12212.70    221.08 o
   1  -4   4      119.32       97.16      8.62 o
   2  -4   4     7606.79     7563.00    166.49 o
   3  -4   4     4732.89     4731.06    108.24 o
   4  -4   4      307.51      263.69     24.96 o
   5  -4   4     6164.06     6007.95    127.30 o
   6  -4   4     2259.36     2178.57     72.50 o
   7  -4   4    11816.64    11883.21    269.88 o
   8  -4   4        6.62       29.48     12.74 o
   9  -4   4     3788.42     3939.04    107.60 o
  10  -4   4      701.98      776.31     47.35 o
  11  -4   4     1451.10     1509.29     79.45 o
  12  -4   4      406.73      462.40     54.77 o
 -13  -3   4     1440.05     1462.27    119.44 o
 -12  -3   4     1654.00     1613.62    120.93 o
 -11  -3   4     4421.81     4345.62    163.86 o
 -10  -3   4     1893.97     1858.54    103.86 o
  -9  -3   4     2171.18     2123.19     72.51 o
  -8  -3   4     6084.92     5788.79    161.14 o
  -7  -3   4      216.49      242.20     14.88 o
  -6  -3   4     5153.92     5065.01    113.34 o
  -5  -3   4      989.27     1058.69     26.67 o
  -4  -3   4    12855.86    13227.85    225.67 o
  -3  -3   4     5520.39     5983.83     90.27 o
  -2  -3   4    10520.18    11184.64    171.36 o
  -1  -3   4     9078.48     9603.54    140.00 o
   0  -3   4     1284.15     1366.70     27.57 o
   1  -3   4      912.57      682.34     16.62 o
   2  -3   4     2055.98     2205.36     56.39 o
   3  -3   4    13071.64    13477.03    312.15 o
   4  -3   4     7188.77     7351.26    136.80 o
   5  -3   4     5736.77     5888.79    124.39 o
   6  -3   4     3432.10     3326.02     77.49 o
   7  -3   4     5728.13     5541.15    135.42 o
   8  -3   4     3633.95     3644.51     97.75 o
   9  -3   4      471.76      462.85     34.65 o
  10  -3   4     4031.71     4293.06    135.58 o
  11  -3   4       16.35        5.73     25.96 o
  12  -3   4     1741.38     1409.52    159.88 o
 -13  -2   4       31.53      -16.32     36.35 o
 -12  -2   4     5290.94     5254.85    199.20 o
 -11  -2   4      345.36      347.44     38.12 o
 -10  -2   4     3736.99     3842.96    118.20 o
  -9  -2   4     1318.53     1300.11     51.68 o
  -8  -2   4     5179.81     4879.44    127.22 o
  -7  -2   4     6558.35     6160.54    180.99 o
  -6  -2   4     5465.02     5457.14    109.90 o
  -5  -2   4    15903.20    15185.30    259.12 o
  -4  -2   4      752.64      825.41     21.51 o
  -3  -2   4    20950.13    21800.09    328.92 o
  -2  -2   4     2736.53     3095.85     48.88 o
  -1  -2   4     8712.36     8773.65    127.89 o
   0  -2   4     1790.94     1979.40     34.10 o
   1  -2   4      553.69      428.60     13.46 o
   2  -2   4    13617.16    13728.17    272.23 o
   3  -2   4      549.56      582.00     32.46 o
   4  -2   4    18484.59    18934.71    424.77 o
   5  -2   4       25.60       29.72      6.95 o
   6  -2   4     6829.08     6799.26    141.89 o
   7  -2   4     1824.00     1851.58     49.87 o
   8  -2   4     3358.71     3199.51     77.71 o
   9  -2   4     3165.37     3257.09    105.66 o
  10  -2   4     1093.60     1123.90     53.94 o
  11  -2   4     2413.94     2307.08    108.81 o
  12  -2   4      127.02       60.70     32.32 o
 -14  -1   4      811.17      787.89     89.77 o
 -13  -1   4     1500.34     1443.72    117.22 o
 -12  -1   4      533.85      482.89     46.42 o
 -11  -1   4     5803.07     5621.65    201.96 o
 -10  -1   4      232.24      160.76     28.80 o
  -9  -1   4     3990.26     3839.48    125.72 o
  -8  -1   4     1267.51     1214.51     51.62 o
  -7  -1   4     4426.78     4442.78    115.43 o
  -6  -1   4     3724.45     3737.96     86.80 o
  -5  -1   4      857.04      679.72     19.13 o
  -4  -1   4    35747.58    35246.07    588.07 o
  -3  -1   4      755.76      832.17     18.23 o
  -2  -1   4    10668.27    10231.95    147.81 o
  -1  -1   4      604.71      623.54     13.92 o
   0  -1   4    17124.51    17534.92    253.96 o
   1  -1   4      727.69      865.78     16.15 o
   2  -1   4    11935.30    12075.28    235.64 o
   3  -1   4    10168.04    10686.25    190.73 o
   4  -1   4     2862.01     2686.29     54.79 o
   5  -1   4     9422.76     9087.27    219.03 o
   6  -1   4     1320.32     1271.65     39.55 o
   7  -1   4     3701.87     3728.95     94.91 o
   8  -1   4      339.84      392.80     38.20 o
   9  -1   4     2934.84     3262.92    131.52 o
  10  -1   4      526.29      523.77     46.90 o
  11  -1   4     2073.85     2040.82    106.83 o
  12  -1   4     1206.94     1194.37     89.03 o
 -14   0   4      391.89      321.98     64.54 o
 -13   0   4     2347.61     2219.10    107.27 o
 -12   0   4      827.10      753.71     56.10 o
 -11   0   4     4062.19     3963.96    147.76 o
 -10   0   4     1691.26     1575.88     67.35 o
  -9   0   4       34.14       37.43     12.53 o
  -8   0   4     7118.33     6881.72    172.15 o
  -7   0   4      294.90      333.21     20.67 o
  -6   0   4     8014.13     8138.81    172.90 o
  -5   0   4     2250.31     2280.42     40.60 o
  -4   0   4     2450.89     2240.72     41.25 o
  -3   0   4    12532.70    12640.08    192.83 o
  -2   0   4     2834.41     3173.39     52.02 o
  -1   0   4    10606.70    10575.91    156.08 o
   0   0   4      658.31      868.05     17.33 o
   1   0   4    15959.07    16415.86    228.08 o
   2   0   4      295.59      333.56      8.99 o
   3   0   4    16290.23    16163.14    308.70 o
   4   0   4     2453.69     2318.12     59.46 o
   5   0   4     8614.21     8355.18    170.43 o
   6   0   4     3480.71     3355.74     68.24 o
   7   0   4     2017.58     1951.34     45.41 o
   8   0   4     2411.34     2552.24     82.49 o
   9   0   4      197.81      161.86     21.85 o
  10   0   4     3343.68     3476.84    138.91 o
  11   0   4      450.41      394.02    110.91 o
  12   0   4     1665.79     1659.29     90.59 o
 -14   1   4      759.67      694.68    114.25 o
 -13   1   4        0.52      -14.23     22.18 o
 -12   1   4     4427.24     4422.21    139.07 o
 -11   1   4     1387.98     1362.47     51.37 o
 -10   1   4     3665.41     3567.52     90.20 o
  -9   1   4     5193.17     5077.21    117.85 o
  -8   1   4     1735.23     1738.64     49.70 o
  -7   1   4     9040.07     8711.06    211.26 o
  -6   1   4      316.78      314.42     16.44 o
  -5   1   4     8338.51     7811.85    128.53 o
  -4   1   4       16.43       40.13      4.74 o
  -3   1   4    19043.63    19302.67    324.27 o
  -2   1   4     2890.17     3180.98     51.67 o
  -1   1   4     3512.68     3499.87     55.43 o
   0   1   4     6379.58     6571.52     96.53 o
   1   1   4     4497.40     4914.55     77.66 o
   2   1   4    15760.30    16352.17    264.12 o
   3   1   4      890.84      938.12     20.86 o
   4   1   4    11011.38    10764.71    208.24 o
   5   1   4      134.21      143.84      9.07 o
   6   1   4     4767.36     4579.54    102.30 o
   7   1   4     2242.60     2193.71     53.31 o
   8   1   4     2345.66     2260.45     74.39 o
   9   1   4     4332.82     4425.78    161.98 o
  10   1   4      278.27      233.32     33.83 o
  11   1   4     2408.15     2557.12    113.47 o
  12   1   4        6.99       -0.04     26.30 o
 -14   2   4       62.67       43.68     31.21 o
 -13   2   4     1384.60     1387.54     65.42 o
 -12   2   4        8.49       13.12     16.00 o
 -11   2   4    11744.36    11374.65    264.38 o
 -10   2   4      125.55      115.97     17.09 o
  -9   2   4     2881.67     2791.41     72.94 o
  -8   2   4     4424.48     4211.40     98.90 o
  -7   2   4     1710.24     1569.49     43.91 o
  -6   2   4     5593.66     5250.77    104.93 o
  -5   2   4     6273.63     6549.10    126.72 o
  -4   2   4    16255.37    15880.07    249.44 o
  -3   2   4     1603.59     1590.48     31.93 o
  -2   2   4     4120.88     3883.05     61.86 o
  -1   2   4      326.66      488.13     10.49 o
   0   2   4    21037.24    21447.91    348.73 o
   1   2   4      104.25      100.53      5.39 o
   2   2   4    22679.21    23550.34    382.86 o
   3   2   4    14044.81    13946.08    242.19 o
   4   2   4      422.58      439.49     18.43 o
   5   2   4     1544.57     1489.96     41.21 o
   6   2   4        8.75        9.28      6.20 o
   7   2   4     4707.28     4543.23     97.49 o
   8   2   4     1245.96     1233.33     60.51 o
   9   2   4     5032.19     4959.83    177.23 o
  10   2   4     1988.45     1864.02     87.96 o
  11   2   4      370.31      454.98     44.14 o
  12   2   4     1358.18     1540.14    136.14 o
 -14   3   4      760.64      619.37     47.49 o
 -13   3   4     3489.07     3219.65    112.51 o
 -12   3   4     3482.86     3441.15     99.85 o
 -11   3   4     2299.93     2300.57     72.68 o
 -10   3   4     2824.55     2733.78     74.32 o
  -9   3   4      155.37      186.63     17.24 o
  -8   3   4     3624.75     3386.21     82.98 o
  -7   3   4       50.96       75.08      9.75 o
  -6   3   4     8024.03     7557.60    134.29 o
  -5   3   4      598.31      511.72     16.21 o
  -4   3   4     9654.58    10209.97    190.38 o
  -3   3   4    16010.17    15729.44    245.58 o
  -2   3   4     1960.59     2093.76     31.93 o
  -1   3   4    28492.11    29038.25    487.70 o
   0   3   4      206.91      175.77      6.46 o
   1   3   4    12121.50    11658.37    298.65 o
   2   3   4      558.52      739.50     18.33 o
   3   3   4     7906.77     7530.92    163.34 o
   4   3   4     8150.70     8177.65    145.93 o
   5   3   4     1230.36     1118.36     38.09 o
   6   3   4     6362.48     6090.12    214.55 o
   7   3   4      880.53      881.59     32.19 o
   8   3   4     3274.06     3289.99    122.39 o
   9   3   4        1.17      -17.89     16.16 o
  10   3   4     3583.96     3569.99    138.02 o
  11   3   4      792.80      829.32     57.45 o
 -14   4   4     3285.12     3140.56    140.27 o
 -13   4   4      117.27      197.63     30.74 o
 -12   4   4     4465.49     4353.28    120.00 o
 -11   4   4      509.75      444.75     29.75 o
 -10   4   4     2231.17     2070.25     61.48 o
  -9   4   4     3186.41     3112.51     79.69 o
  -8   4   4      817.79      800.89     30.31 o
  -7   4   4     6479.81     6414.82    127.95 o
  -6   4   4      505.06      469.80     16.74 o
  -5   4   4    10571.44    10112.29    174.67 o
  -4   4   4     1214.23     1203.47     32.85 o
  -3   4   4    12317.85    12237.00    192.08 o
  -2   4   4    10025.02    10029.37    182.90 o
  -1   4   4     1778.13     1855.59     38.52 o
   0   4   4     9067.61     8626.81    454.04 o
   1   4   4      319.79      279.50     15.07 o
   2   4   4    10543.74    10440.30    269.52 o
   3   4   4      576.85      652.25     18.35 o
   4   4   4     8142.03     7769.16    244.26 o
   5   4   4     3238.69     3160.93     86.23 o
   6   4   4     4634.44     4646.84    109.91 o
   7   4   4     2473.48     2382.47     90.64 o
   8   4   4     1800.52     1827.26     91.25 o
   9   4   4     3136.14     3188.55    185.10 o
  10   4   4      156.00      118.13     28.93 o
  11   4   4     2191.10     2306.75    102.86 o
 -14   5   4      411.38      471.64     53.39 o
 -13   5   4     2011.60     2041.47     85.30 o
 -12   5   4        8.23       19.08     17.24 o
 -11   5   4     4997.74     4948.04    130.12 o
 -10   5   4       98.97       91.36     16.18 o
  -9   5   4     1458.97     1400.18     45.52 o
  -8   5   4     4245.45     4047.88     96.77 o
  -7   5   4     4046.01     3985.20     84.61 o
  -6   5   4     7886.82     7798.81    150.29 o
  -5   5   4     2079.56     1941.99     44.79 o
  -4   5   4     9230.60     8893.80    153.21 o
  -3   5   4        0.29       40.94     10.78 o
  -2   5   4     8318.51     8029.46    135.50 o
  -1   5   4     5333.00     5608.80    107.67 o
   0   5   4     2884.56     2754.74     75.51 o
   1   5   4     3624.90     3748.04    221.08 o
   2   5   4     3152.79     3213.40    113.23 o
   3   5   4     4357.31     4590.70    100.31 o
   4   5   4      512.57      495.43     16.58 o
   5   5   4     6585.09     6368.21    163.62 o
   6   5   4     1528.53     1543.76     50.07 o
   7   5   4     2518.25     2526.69    181.02 o
   8   5   4       43.37       52.91     18.57 o
   9   5   4     3486.55     3563.90    132.29 o
  10   5   4     1099.40     1120.37     61.90 o
  11   5   4      260.13      283.96     36.54 o
 -14   6   4      433.12      350.69     50.16 o
 -13   6   4      669.05      725.72     51.00 o
 -12   6   4     1901.28     1899.04     78.35 o
 -11   6   4      107.71      124.11     21.07 o
 -10   6   4     4839.40     4892.79    118.61 o
  -9   6   4      100.92      101.97     17.32 o
  -8   6   4     5197.38     5057.58    116.49 o
  -7   6   4     2075.03     2010.89     49.62 o
  -6   6   4     3377.94     3434.56     78.89 o
  -5   6   4     6578.35     6593.58    117.63 o
  -4   6   4     4357.59     4389.41     79.60 o
  -3   6   4    10411.40    10504.43    214.89 o
  -2   6   4      635.81      593.88     15.63 o
  -1   6   4    12289.92    12186.95    227.46 o
   0   6   4        3.09       -2.57      5.27 o
   1   6   4     6150.50     5891.37    332.37 o
   2   6   4      815.38      872.47     83.83 o
   3   6   4     5181.88     5045.37    152.66 o
   4   6   4     2300.06     2317.89     54.41 o
   5   6   4     1185.79     1126.81     31.86 o
   6   6   4     2600.22     2356.76    108.82 o
   7   6   4      985.44      997.97     47.90 o
   8   6   4     4237.87     4257.07    148.81 o
   9   6   4      235.15      225.57     30.79 o
  10   6   4     2219.83     2252.10     96.42 o
 -13   7   4     1016.18     1085.44     61.23 o
 -12   7   4     1187.86     1254.06     63.12 o
 -11   7   4     1324.04     1356.66     63.24 o
 -10   7   4     1428.49     1402.75     62.22 o
  -9   7   4     2127.89     2310.22     64.57 o
  -8   7   4      960.26      983.60     35.59 o
  -7   7   4     8542.80     8027.37    157.24 o
  -6   7   4     2343.29     2399.05     50.85 o
  -5   7   4     5628.74     5570.01     93.97 o
  -4   7   4     1520.49     1515.69     34.87 o
  -3   7   4     5487.94     5635.32    119.44 o
  -2   7   4     5472.59     5425.51    108.83 o
  -1   7   4      975.46      991.33     23.92 o
   0   7   4     5847.58     5420.04    133.28 o
   1   7   4      283.39      213.67     47.48 o
   2   7   4     9540.47     9156.44    500.78 o
   3   7   4      224.58      250.76     18.55 o
   4   7   4     3352.84     3159.70     83.76 o
   5   7   4     2366.83     2470.57     87.08 o
   6   7   4     2270.07     2288.74    120.19 o
   7   7   4     4155.26     4147.92    205.50 o
   8   7   4      591.58      560.87     54.90 o
   9   7   4     2107.19     2195.26    132.80 o
 -13   8   4     2394.11     2363.25     96.12 o
 -12   8   4       26.95       29.48     24.22 o
 -11   8   4     3226.22     3224.39    110.99 o
 -10   8   4      313.89      369.11     29.80 o
  -9   8   4     1838.59     1871.33     64.45 o
  -8   8   4     4171.72     4259.29    115.55 o
  -7   8   4     1158.44     1150.12     37.26 o
  -6   8   4     4343.99     4138.95     86.01 o
  -5   8   4      649.09      627.06     19.23 o
  -4   8   4     3729.41     3716.62     84.71 o
  -3   8   4      140.74      170.37     11.01 o
  -2   8   4     7290.25     7283.06    140.98 o
  -1   8   4     2000.98     2060.53     44.73 o
   0   8   4     3072.64     2874.48     58.55 o
   1   8   4      788.12      773.29     34.49 o
   3   8   4     3522.03     3454.86     76.56 o
   4   8   4      738.73      707.69     21.29 o
   5   8   4     4878.18     4901.16    160.26 o
   6   8   4     1314.99     1407.37     83.83 o
   7   8   4     5494.99     5906.95    279.69 o
   8   8   4      681.72      629.13     58.61 o
   9   8   4      489.30      506.71     58.61 o
 -13   9   4      711.75      785.35     70.29 o
 -12   9   4     1299.60     1411.64     86.72 o
 -11   9   4      315.32      318.42     34.19 o
 -10   9   4     4555.59     4393.03    169.51 o
  -9   9   4      117.31      141.46     20.96 o
  -8   9   4     3290.64     3428.57     98.09 o
  -7   9   4     2804.64     2838.89    101.63 o
  -6   9   4     1500.55     1491.20     60.50 o
  -5   9   4     1369.00     1379.17     39.87 o
  -4   9   4     6253.31     5920.39    109.05 o
  -3   9   4    10662.12    10346.02    199.59 o
  -2   9   4      448.25      468.49     17.29 o
  -1   9   4     3761.81     3694.13     75.57 o
   0   9   4        8.04       16.10      4.98 o
   1   9   4      612.82      637.09     17.19 o
   2   9   4     3857.20     3810.40    130.94 o
   3   9   4     4216.57     4101.77     90.90 o
   4   9   4     5880.66     5804.69    149.24 o
   5   9   4      334.11      409.02     25.12 o
   6   9   4     3527.18     3652.08    214.41 o
   7   9   4       45.50       46.91     17.22 o
   8   9   4     2015.16     2168.55    127.61 o
 -12  10   4      806.28      891.17     71.05 o
 -11  10   4     1710.93     1678.78     92.54 o
 -10  10   4      378.87      409.96     42.25 o
  -9  10   4     3607.95     3692.27    142.66 o
  -8  10   4       32.50       78.30     20.86 o
  -7  10   4     3395.51     3410.94    114.76 o
  -6  10   4      628.17      704.00     39.39 o
  -5  10   4     5663.83     5575.83    148.68 o
  -4  10   4     1762.60     1788.51     63.61 o
  -3  10   4     1926.74     1987.61     57.49 o
  -2  10   4     2852.80     2775.79     68.33 o
  -1  10   4      135.50      148.97     16.53 o
   0  10   4     4261.12     4163.38    106.56 o
   1  10   4      717.38      691.29     19.42 o
   2  10   4    10314.82    10085.90    252.26 o
   3  10   4      260.55      268.79     14.49 o
   4  10   4     3079.96     2983.76     81.54 o
   5  10   4     1936.44     1963.19     79.75 o
   6  10   4      731.30      746.47     38.20 o
   7  10   4     1600.88     1590.18     66.93 o
 -11  11   4     1949.69     2087.69    147.64 o
 -10  11   4     1129.04     1244.65     76.17 o
  -9  11   4     1054.24     1103.45     90.82 o
  -8  11   4     1694.41     1684.80     72.66 o
  -7  11   4      521.46      538.99     37.09 o
  -6  11   4     2155.99     2204.74     80.91 o
  -5  11   4        0.96       27.81     13.43 o
  -4  11   4     2198.13     2221.90     69.75 o
  -3  11   4     1580.62     1632.79     54.30 o
  -2  11   4     2938.22     3096.57     87.92 o
  -1  11   4     2001.82     2001.61     60.37 o
   0  11   4     1379.27     1355.25     38.61 o
   1  11   4     4238.46     3952.39     91.92 o
   2  11   4      232.55      276.38     18.79 o
   3  11   4     4351.28     4318.07    137.67 o
   4  11   4      166.03      134.76     14.84 o
   5  11   4     1592.68     1699.68     95.70 o
   6  11   4      188.36      227.76     34.13 o
 -10  12   4     1477.35     1544.84     87.59 o
  -9  12   4      227.98      248.01     38.49 o
  -8  12   4     1825.65     2082.13     97.01 o
  -7  12   4     1125.51     1091.06     79.28 o
  -6  12   4     1347.66     1295.63     58.32 o
  -5  12   4     2745.94     2851.63     97.35 o
  -4  12   4      387.22      444.12     30.64 o
  -3  12   4     4326.96     4386.97    132.34 o
  -2  12   4        2.55       34.75     13.52 o
  -1  12   4     2425.49     2423.19     79.39 o
   0  12   4      471.44      475.99     26.36 o
   1  12   4     1710.13     1748.21     73.45 o
   2  12   4     3159.75     2983.12    141.70 o
   3  12   4     1761.04     1677.42     92.74 o
   4  12   4      632.91      764.89     56.38 o
   5  12   4       34.16       55.64     25.22 o
  -9  13   4     1879.54     1908.58     97.13 o
  -8  13   4        7.03       16.55     23.48 o
  -7  13   4     2216.51     2197.52     86.87 o
  -6  13   4      549.48      577.77     39.81 o
  -5  13   4     2593.42     2548.81    112.19 o
  -4  13   4     1606.58     1588.94     64.05 o
  -3  13   4      600.36      658.56     60.97 o
  -2  13   4     3339.16     3246.84    103.88 o
  -1  13   4      196.70      245.65     21.70 o
   0  13   4     2332.31     2358.35     78.19 o
   1  13   4       12.19       23.28     12.46 o
   2  13   4     2739.19     2496.47    130.57 o
   3  13   4      126.30      144.67     28.93 o
  -7  14   4       88.90      135.12     37.57 o
  -6  14   4     1308.80     1304.70     62.09 o
  -5  14   4       17.40       35.13     19.55 o
  -4  14   4     2473.05     2638.99    129.38 o
  -3  14   4     1301.13     1271.81     55.86 o
  -2  14   4     1633.96     1675.10     76.26 o
  -1  14   4      396.96      415.87     28.66 o
   0  14   4      847.16      863.55     42.86 o
   1  14   4     1895.19     1830.25    105.35 o
  -3  15   4     1696.22     1745.67     77.29 o
   1 -15   5      899.29      846.53     62.03 o
  -3 -14   5      103.34      110.09     31.79 o
  -2 -14   5     2369.85     2389.09    110.51 o
  -1 -14   5      177.24      174.89     48.22 o
   0 -14   5     2080.23     2023.19     98.31 o
   1 -14   5     1048.07     1061.30     67.23 o
   2 -14   5     1718.70     1573.36     84.17 o
   3 -14   5     2711.22     2548.90    115.71 o
   4 -14   5      124.05      127.81     33.04 o
   5 -14   5     1909.43     1889.15     98.61 o
  -5 -13   5      480.15      526.27     50.33 o
  -4 -13   5      127.85      172.76     34.05 o
  -3 -13   5     1734.80     1881.06    140.59 o
  -2 -13   5       95.56      130.56     38.58 o
  -1 -13   5     1936.65     1948.99     93.06 o
   0 -13   5        1.19       17.53     23.74 o
   1 -13   5     4689.61     4663.47    196.97 o
   2 -13   5      782.23      845.06     79.75 o
   3 -13   5     1936.70     1999.90     95.79 o
   4 -13   5     1279.08     1179.28     83.83 o
   5 -13   5      245.65      239.64     38.20 o
   6 -13   5     1631.05     1553.19     86.55 o
   7 -13   5      291.75      280.65     42.73 o
  -7 -12   5     1471.62     1684.75    110.91 o
  -6 -12   5        2.26       22.60     24.59 o
  -5 -12   5     1727.26     1872.72     91.79 o
  -4 -12   5       51.09       79.51     26.02 o
  -3 -12   5     2910.04     2769.26    117.95 o
  -2 -12   5     1894.01      917.72     87.54 o
  -1 -12   5     1148.56     1060.90     83.46 o
   0 -12   5     3193.74     3032.48    123.48 o
   1 -12   5      488.39      467.95    103.86 o
   2 -12   5     3177.98     3107.05    103.19 o
   3 -12   5       21.47       28.51     19.41 o
   4 -12   5     2430.68     2378.37     87.46 o
   5 -12   5      458.39      468.26     37.93 o
   6 -12   5     1440.41     1523.47     68.48 o
   7 -12   5      510.75      527.98     43.96 o
   8 -12   5     1272.24     1336.77     68.26 o
  -8 -11   5      422.01      597.36     62.32 o
  -7 -11   5      950.88     1011.55     65.27 o
  -6 -11   5     2328.67     2404.25    107.76 o
  -5 -11   5      267.30      208.66     50.08 o
  -4 -11   5     3951.41     4124.08    157.31 o
  -3 -11   5      112.99      160.83     34.13 o
  -2 -11   5     5564.46     5249.31    189.77 o
  -1 -11   5     1233.59     1169.39    101.03 o
   0 -11   5     3383.85     3472.76    234.49 o
   1 -11   5     2444.29     2391.48     88.92 o
   2 -11   5     3412.90     3244.64    104.76 o
   3 -11   5     3045.52     3062.35    118.34 o
   4 -11   5     1212.47     1184.16     54.46 o
   5 -11   5     1500.40     1527.34     65.36 o
   6 -11   5      161.43      157.25     26.58 o
   7 -11   5     1681.81     1805.21     98.41 o
   8 -11   5      654.52      739.03     50.91 o
   9 -11   5     1380.50     1402.88     71.67 o
  -9 -10   5       14.19       36.82     26.09 o
  -8 -10   5     1932.17     2098.97    100.13 o
  -7 -10   5      260.51      293.88     37.67 o
  -6 -10   5     1635.34     1650.43     82.07 o
  -5 -10   5     1813.53     1833.66     86.03 o
  -4 -10   5      529.05      540.75     42.98 o
  -3 -10   5     5252.83     5091.04    146.95 o
  -2 -10   5      555.89      584.20     34.70 o
  -1 -10   5    11324.86    11316.72    297.23 o
   0 -10   5      463.98      450.96     41.42 o
   1 -10   5     4039.28     4046.54    105.01 o
   2 -10   5       26.48       44.64     18.10 o
   3 -10   5     2583.28     2502.12     91.88 o
   4 -10   5     2324.95     2335.81     71.83 o
   5 -10   5      437.04      468.70     33.36 o
   6 -10   5     4209.08     4048.34    112.15 o
   7 -10   5       59.00       44.98     33.68 o
   8 -10   5     3107.02     3243.21    114.44 o
   9 -10   5       44.71       96.87     28.52 o
  10 -10   5     1395.31     1454.40     91.76 o
 -10  -9   5      456.18      559.21     51.38 o
  -9  -9   5      870.37      980.28     63.54 o
  -8  -9   5     1049.02      970.53     62.37 o
  -7  -9   5     5164.41     5409.96    196.10 o
  -6  -9   5      189.08      252.18     31.79 o
  -5  -9   5     3476.89     3547.31    109.09 o
  -4  -9   5     1707.22     1652.50     61.32 o
  -3  -9   5     4724.05     4685.65    265.24 o
  -2  -9   5     4473.32     4471.55    100.85 o
  -1  -9   5     3776.16     3839.58     88.92 o
   0  -9   5     3752.65     3719.66     86.90 o
   1  -9   5        2.31        0.91      8.97 o
   2  -9   5     1848.21     1923.53     48.44 o
   3  -9   5      760.81      792.84     42.91 o
   4  -9   5     6228.42     6373.30    156.13 o
   5  -9   5     2485.33     2256.34     70.52 o
   6  -9   5     1401.71     1467.75     61.89 o
   7  -9   5     2823.40     2731.74     87.40 o
   8  -9   5      881.10      863.33     44.52 o
   9  -9   5     4014.88     4016.40    117.82 o
  10  -9   5        1.24       10.55     31.21 o
 -11  -8   5     1815.13     1926.16    165.81 o
 -10  -8   5      513.70      576.07     50.62 o
  -9  -8   5     3045.40     2950.60    124.05 o
  -8  -8   5     2147.79     2176.36    156.54 o
  -7  -8   5     1154.69     1225.51     66.32 o
  -6  -8   5     5597.60     5677.99    160.38 o
  -5  -8   5        4.14       31.23     13.31 o
  -4  -8   5    11245.65    11186.47    253.78 o
  -3  -8   5      487.89      488.68     20.81 o
  -2  -8   5     3970.23     3894.85     87.37 o
  -1  -8   5      594.27      568.00     30.40 o
   0  -8   5     1345.64     1430.26     37.85 o
   1  -8   5     2679.98     2701.02     67.93 o
   2  -8   5     1554.64     1600.79     46.24 o
   3  -8   5    10899.23    10738.29    245.12 o
   4  -8   5       54.94       65.50     14.23 o
   5  -8   5     1927.83     1933.15     61.46 o
   6  -8   5     1812.52     1774.07     60.07 o
   7  -8   5     2582.64     2559.72     79.21 o
   8  -8   5     2148.28     2125.38     72.22 o
   9  -8   5     1893.74     2025.11     72.04 o
  10  -8   5     1732.80     1713.50     79.51 o
  11  -8   5       71.17       77.33     31.00 o
 -11  -7   5       36.27       49.94     27.14 o
 -10  -7   5     4579.72     4799.49    180.44 o
  -9  -7   5      177.94      197.50     31.21 o
  -8  -7   5     2992.73     3040.56     98.01 o
  -7  -7   5     1790.72     1847.03     67.16 o
  -6  -7   5     1317.85     1434.87     55.29 o
  -5  -7   5     4952.62     4908.45    108.41 o
  -4  -7   5     1045.85     1067.65     31.66 o
  -3  -7   5     8049.80     8155.99    151.04 o
  -2  -7   5       12.84       25.47      7.43 o
  -1  -7   5     5076.60     5217.80     98.47 o
   0  -7   5      273.87      235.50     13.78 o
   1  -7   5     7804.68     7832.30    153.31 o
   2  -7   5     2517.63     2580.21     90.65 o
   3  -7   5     4833.35     4823.16    119.31 o
   4  -7   5     6094.90     6233.66    150.65 o
   5  -7   5      866.32      832.17     35.63 o
   6  -7   5     1558.48     1615.90     55.65 o
   7  -7   5        6.06       55.22     15.87 o
   8  -7   5     3624.74     3572.95    102.19 o
   9  -7   5      246.58      286.56     33.80 o
  10  -7   5     1617.68     1774.95     78.93 o
  11  -7   5      868.28      888.31     57.89 o
 -12  -6   5     1211.29     1352.48     79.97 o
 -11  -6   5     1545.66     1541.69     83.14 o
 -10  -6   5      481.67      463.39     43.46 o
  -9  -6   5     4547.04     4544.44    135.73 o
  -8  -6   5        2.23        4.76     13.40 o
  -7  -6   5     4217.51     4240.86    107.59 o
  -6  -6   5      614.99      616.69     26.10 o
  -5  -6   5     3770.66     3913.19     83.29 o
  -4  -6   5     3789.19     3898.73     81.96 o
  -3  -6   5     2543.39     2625.37     58.97 o
  -2  -6   5     6611.96     6622.03    123.95 o
  -1  -6   5     2738.55     2979.10     64.92 o
   0  -6   5     9997.11    10394.58    216.97 o
   1  -6   5      114.59      155.55     17.82 o
   2  -6   5    12900.76    12858.18    286.09 o
   3  -6   5     2660.05     2596.42    125.75 o
   4  -6   5     5523.23     5573.39    135.43 o
   5  -6   5      326.41      362.56     23.81 o
   6  -6   5     2754.71     2813.59     80.31 o
   7  -6   5     7517.70     7566.53    183.44 o
   8  -6   5      587.30      529.86     32.59 o
   9  -6   5     4255.95     3976.74    308.59 o
  10  -6   5        2.41       34.98     22.77 o
  11  -6   5     1801.15     2033.07     87.32 o
  12  -6   5       17.32       42.08     37.29 o
 -12  -5   5       10.08       47.17     26.98 o
 -11  -5   5     2595.69     2542.27     91.76 o
 -10  -5   5     2820.41     2790.70     94.47 o
  -9  -5   5      606.74      676.65     39.88 o
  -8  -5   5     3901.04     3903.71    101.04 o
  -7  -5   5      497.87      456.80     20.94 o
  -6  -5   5     6339.92     6344.45    127.18 o
  -5  -5   5       16.54       27.16      7.78 o
  -4  -5   5    11182.65    10992.87    208.23 o
  -3  -5   5      917.57      924.25     26.79 o
  -2  -5   5     6362.14     6633.07    125.87 o
  -1  -5   5     4627.71     4976.52     99.56 o
   0  -5   5     9983.21    10683.70    202.28 o
   1  -5   5     4152.61     4065.77    105.53 o
   2  -5   5      394.66      382.64     20.02 o
   3  -5   5     8429.86     8319.76    190.51 o
   4  -5   5      722.56      745.62     30.65 o
   5  -5   5     3705.89     3819.93     98.73 o
   6  -5   5     3777.46     3629.39     96.77 o
   7  -5   5     5414.20     5471.11    155.06 o
   8  -5   5     3739.19     3886.28    106.48 o
   9  -5   5     1321.23     1255.17     59.47 o
  10  -5   5     2940.36     2980.03    352.57 o
  11  -5   5      101.64      125.30     30.29 o
  12  -5   5     2040.51     2293.82    119.52 o
 -13  -4   5      173.41      181.95     39.33 o
 -12  -4   5     3281.79     3368.76    142.16 o
 -11  -4   5       95.42       70.75     21.79 o
 -10  -4   5     3429.43     3246.96    127.72 o
  -9  -4   5      569.84      583.58     34.89 o
  -8  -4   5     4596.53     4647.92    108.70 o
  -7  -4   5     3199.57     3220.46     79.53 o
  -6  -4   5     4486.98     4564.39     94.54 o
  -5  -4   5     4158.75     4067.93     84.88 o
  -4  -4   5      738.32      672.97     24.52 o
  -3  -4   5    10038.81     9639.67    168.15 o
  -2  -4   5     2223.35     2691.31     66.61 o
  -1  -4   5    20279.88    20990.94    329.69 o
   0  -4   5      209.30      189.97     10.28 o
   1  -4   5     2657.37     2466.05     52.65 o
   2  -4   5     5550.90     6021.83    139.72 o
   3  -4   5      637.43      592.10     19.90 o
   4  -4   5     9791.59    10045.32    203.26 o
   5  -4   5      122.88      106.77     17.99 o
   6  -4   5     1729.19     1867.08     57.65 o
   7  -4   5      566.66      575.38     57.82 o
   8  -4   5     5802.42     5984.78    149.78 o
   9  -4   5     1718.69     1760.10     71.75 o
  10  -4   5     2212.72     2074.68     92.77 o
  11  -4   5     1065.35     1150.53     75.54 o
  12  -4   5      419.06      414.42     54.55 o
 -13  -3   5     1533.81     1463.01    133.17 o
 -12  -3   5     2466.79     2498.70    113.84 o
 -11  -3   5     7958.79     8072.30    227.08 o
 -10  -3   5        8.40       -4.57     13.82 o
  -9  -3   5     2561.92     2465.73     67.21 o
  -8  -3   5      931.10      938.94     33.82 o
  -7  -3   5     8087.36     8028.74    196.03 o
  -6  -3   5       34.50       26.31      7.62 o
  -5  -3   5    17788.49    18596.65    342.12 o
  -4  -3   5    16095.40    17104.34    350.28 o
  -3  -3   5     1570.84     1576.80     32.34 o
  -2  -3   5     7382.53     6833.80    115.89 o
  -1  -3   5     2574.68     2785.78     47.42 o
   0  -3   5     7813.73     7749.84    113.76 o
   1  -3   5      546.57      584.21     18.42 o
   2  -3   5    11178.25    11421.80    228.13 o
   3  -3   5     8091.58     8825.45    183.97 o
   4  -3   5     6655.44     6594.08    136.99 o
   5  -3   5     2132.20     2136.58     54.17 o
   6  -3   5     1431.13     1304.39     39.42 o
   7  -3   5     7417.40     7687.99    208.43 o
   8  -3   5      277.41      278.09     22.79 o
   9  -3   5     4070.59     4072.56    128.24 o
  10  -3   5       12.84       20.84     20.07 o
  11  -3   5     1083.85     1204.64     77.84 o
  12  -3   5      423.46      446.31     55.60 o
 -13  -2   5     3800.98     3924.19    161.83 o
 -12  -2   5      369.38      426.93     43.54 o
 -11  -2   5     2772.68     2673.15     92.91 o
 -10  -2   5     3537.90     3622.60     98.67 o
  -9  -2   5     1125.31     1039.15     37.44 o
  -8  -2   5     5180.02     5067.57    117.18 o
  -7  -2   5     2437.76     2477.51     65.10 o
  -6  -2   5    15524.57    15403.30    318.30 o
  -5  -2   5      731.60      751.91     23.56 o
  -4  -2   5     5522.37     5482.40    108.05 o
  -3  -2   5     4223.56     4707.48     80.09 o
  -2  -2   5     1464.51     1508.65     28.43 o
  -1  -2   5    16900.50    17310.04    254.86 o
   0  -2   5     3187.34     3293.47     51.46 o
   1  -2   5     9897.61     9949.42    165.37 o
   2  -2   5     1302.48     1512.42     39.26 o
   3  -2   5    12170.60    12623.25    313.99 o
   4  -2   5     1963.52     1889.83     44.42 o
   5  -2   5     8577.30     8466.79    231.36 o
   6  -2   5     2190.44     2228.33     56.34 o
   7  -2   5     5926.76     5564.79    175.98 o
   8  -2   5     3343.56     3446.86    108.43 o
   9  -2   5      666.08      629.30     39.55 o
  10  -2   5     2822.04     2905.29    126.03 o
  11  -2   5        0.37       -8.95     24.39 o
  12  -2   5     1710.80     2024.34    107.26 o
 -14  -1   5     1620.64     1541.65    126.12 o
 -13  -1   5       93.61      129.07     34.33 o
 -12  -1   5     3700.90     3596.17    145.29 o
 -11  -1   5        2.39       -1.02     19.39 o
 -10  -1   5     4862.93     4819.79    130.89 o
  -9  -1   5     1102.09     1121.66     43.90 o
  -8  -1   5     2683.38     2563.67     92.31 o
  -7  -1   5     3142.20     3158.32     77.21 o
  -6  -1   5     3591.31     3539.60     83.34 o
  -5  -1   5     5154.87     4812.86     97.50 o
  -4  -1   5     3400.30     3925.19     73.69 o
  -3  -1   5    12544.41    12508.30    198.89 o
  -2  -1   5     2816.36     3316.21     54.10 o
  -1  -1   5     6519.13     6738.73    109.31 o
   0  -1   5     3208.42     3339.25     53.13 o
   1  -1   5     7808.79     7755.76    115.99 o
   2  -1   5    10938.90    11689.02    224.33 o
   3  -1   5      156.61      116.61     11.78 o
   4  -1   5     5191.41     4979.83    213.20 o
   5  -1   5       40.25       37.44     12.66 o
   6  -1   5     6767.94     6857.40    170.78 o
   7  -1   5      830.85      900.93     54.58 o
   8  -1   5     6254.67     6204.64    174.05 o
   9  -1   5     1224.36     1284.21     56.01 o
  10  -1   5     1946.82     1848.05     92.06 o
  11  -1   5     1845.44     1862.86     99.41 o
  12  -1   5      207.33      207.31     75.30 o
 -14   0   5     1002.29     1086.87    103.12 o
 -13   0   5     1834.98     1821.79    103.49 o
 -12   0   5     1303.52     1322.05    106.83 o
 -11   0   5     4856.10     4737.49    144.63 o
 -10   0   5     2400.02     2370.18    105.58 o
  -9   0   5     2919.04     3108.21     90.37 o
  -8   0   5     1249.58     1189.24     43.77 o
  -7   0   5     4276.26     4277.96     99.63 o
  -6   0   5     4085.04     4260.27     97.55 o
  -5   0   5     5598.80     5322.33    116.91 o
  -4   0   5     9910.35     9762.07    168.88 o
  -3   0   5      105.52      143.52      8.71 o
  -2   0   5    18706.14    18205.11    303.26 o
  -1   0   5      377.79      399.76     11.16 o
   0   0   5    11233.72    11746.13    182.34 o
   1   0   5       15.08       19.68      3.51 o
   2   0   5     7637.11     7510.35    125.01 o
   3   0   5     3328.13     3200.85     83.40 o
   4   0   5     6603.89     6560.76    120.95 o
   5   0   5     5754.30     5673.98    107.16 o
   6   0   5     1203.90     1206.57     31.38 o
   7   0   5     5226.49     5251.43    134.76 o
   8   0   5      104.94      115.16     18.60 o
   9   0   5     4554.30     4486.03    167.23 o
  10   0   5     1062.44     1102.73     66.40 o
  11   0   5      593.09      602.65     52.86 o
  12   0   5     1052.90     1159.18    131.32 o
 -14   1   5      149.73      131.93     35.70 o
 -13   1   5     2234.95     2217.57    106.73 o
 -12   1   5      859.70      866.01     59.50 o
 -11   1   5     3288.79     3092.01     95.46 o
 -10   1   5     5125.23     4996.33    135.87 o
  -9   1   5      484.73      487.57     44.12 o
  -8   1   5     5759.90     5695.89    172.87 o
  -7   1   5        6.14       15.75      7.53 o
  -6   1   5    11042.56    11406.14    216.47 o
  -5   1   5     1252.83     1311.35     33.32 o
  -4   1   5     5093.48     4875.72    106.41 o
  -3   1   5     7912.42     8382.84    131.19 o
  -2   1   5     3616.39     3942.05     93.62 o
  -1   1   5    11551.34    11464.12    187.20 o
   0   1   5     7480.70     8217.33    120.76 o
   1   1   5     6910.05     7133.56    105.50 o
   2   1   5      653.16      780.47     15.29 o
   3   1   5    20368.38    20999.95    365.57 o
   4   1   5     4633.87     4634.35     86.82 o
   5   1   5     4593.35     4385.15     84.69 o
   6   1   5     1380.42     1311.31     32.08 o
   7   1   5     1781.66     1685.15     63.82 o
   8   1   5     2908.10     2801.02    110.84 o
   9   1   5       62.60       32.62     21.20 o
  10   1   5     3424.00     3242.97    132.09 o
  11   1   5      187.58      162.09     34.61 o
 -14   2   5     2143.98     2287.64    114.30 o
 -13   2   5        0.25       -4.45     23.86 o
 -12   2   5     6253.63     6142.87    182.89 o
 -11   2   5      285.64      266.01     26.80 o
 -10   2   5     3666.65     3556.63    103.30 o
  -9   2   5     1597.22     1465.95     52.60 o
  -8   2   5      907.59      790.70     34.42 o
  -7   2   5     7546.54     7395.00    181.79 o
  -6   2   5     1070.96     1107.35     30.75 o
  -5   2   5     4551.35     4160.10     84.73 o
  -4   2   5       18.19       38.39      8.68 o
  -3   2   5    30785.63    31509.06    486.09 o
  -2   2   5     2472.62     2873.66     48.98 o
  -1   2   5    12354.51    12882.81    194.85 o
   0   2   5     3881.04     3640.82     67.81 o
   1   2   5    11018.31    12037.44    198.15 o
   2   2   5     1400.44     1278.41     25.34 o
   3   2   5     1010.26     1048.56     23.29 o
   4   2   5    13605.76    13983.44    269.07 o
   5   2   5     3621.29     3722.46    102.69 o
   6   2   5     5556.71     5379.49    151.42 o
   7   2   5      404.30      397.36     24.10 o
   8   2   5     3292.66     3359.35    165.44 o
   9   2   5     2118.28     2097.65     92.01 o
  10   2   5      579.16      631.03     50.82 o
  11   2   5     1688.00     1740.88     89.18 o
 -14   3   5     2423.90     2377.02    170.64 o
 -13   3   5     1792.49     1826.40     96.13 o
 -12   3   5     2406.07     2170.29     84.06 o
 -11   3   5     5001.14     4711.62    116.57 o
 -10   3   5       89.29      107.60     16.45 o
  -9   3   5      357.29      367.90     22.28 o
  -8   3   5     2623.34     2477.54     74.12 o
  -7   3   5     8002.00     7686.90    167.72 o
  -6   3   5     6862.98     6797.14    133.19 o
  -5   3   5     2789.48     2783.91     59.97 o
  -4   3   5     8762.16     8548.31    177.91 o
  -3   3   5     2410.28     2575.70     45.17 o
  -2   3   5    33391.88    33924.68    521.55 o
  -1   3   5       28.31       74.15      4.92 o
   0   3   5     6457.67     6176.33    124.43 o
   1   3   5     1366.02     1195.34     27.96 o
   2   3   5     4798.68     4657.40     95.85 o
   3   3   5     7818.75     7896.04    172.15 o
   4   3   5     1434.35     1462.73     34.28 o
   5   3   5     9604.11     9716.47    189.76 o
   6   3   5       21.27       40.49      7.75 o
   7   3   5     4330.98     4364.47    152.00 o
   8   3   5       58.54       62.32     20.46 o
   9   3   5     3710.39     3546.53    201.05 o
  10   3   5     1206.22     1146.47    162.85 o
  11   3   5      774.89      803.12     57.64 o
 -14   4   5       16.95       79.38     48.96 o
 -13   4   5     1667.06     1573.19     72.39 o
 -12   4   5      967.85      885.43     43.24 o
 -11   4   5     1637.29     1654.79     54.81 o
 -10   4   5     4243.15     4216.97    111.36 o
  -9   4   5      916.26      993.97     40.91 o
  -8   4   5     3328.32     3373.55     83.00 o
  -7   4   5      787.19      842.12     30.36 o
  -6   4   5     7143.33     6902.16    124.91 o
  -5   4   5     2901.51     2668.14     59.95 o
  -4   4   5     8372.00     8694.28    170.16 o
  -3   4   5     7656.47     7664.81    143.53 o
  -2   4   5      974.82      974.03     20.79 o
  -1   4   5     5383.73     4953.10    107.76 o
   0   4   5      217.18      179.81      7.95 o
   1   4   5    12682.83    12442.86    318.96 o
   2   4   5     1074.17     1089.03     25.71 o
   3   4   5     8527.38     8631.93    193.39 o
   4   4   5     6072.08     6101.06    161.37 o
   5   4   5      454.88      446.04     18.43 o
   6   4   5     1622.83     1617.92     52.91 o
   7   4   5     1414.90     1519.53     65.52 o
   8   4   5     4024.50     4021.05    144.37 o
   9   4   5       34.94       -4.66     18.57 o
  10   4   5     2813.70     2698.33    112.03 o
 -14   5   5     1839.03     2055.14    107.20 o
 -13   5   5       84.18       84.59     26.08 o
 -12   5   5     3777.68     3812.80    143.71 o
 -11   5   5      817.29      842.26     38.08 o
 -10   5   5     3246.14     3170.05     83.91 o
  -9   5   5     1808.43     1743.59     52.35 o
  -8   5   5       73.66       78.48     12.44 o
  -7   5   5     5790.56     5900.99    126.80 o
  -6   5   5     1136.94     1106.12     29.98 o
  -5   5   5    12241.85    11701.48    219.39 o
  -4   5   5      358.92      412.65     15.09 o
  -3   5   5    10465.94    10154.11    207.94 o
  -2   5   5     1892.50     1889.27     34.17 o
  -1   5   5     3771.91     3765.03     74.62 o
   0   5   5     5838.43     5816.73    196.34 o
   1   5   5     2802.12     2974.91    105.95 o
   2   5   5     4907.25     4965.07    132.90 o
   3   5   5      194.87      218.20      9.45 o
   4   5   5     5514.09     5331.22    118.55 o
   5   5   5      526.30      502.24     19.25 o
   6   5   5     4114.60     4008.34    111.02 o
   7   5   5      140.33      150.60     21.51 o
   8   5   5     2579.28     2592.64    100.86 o
   9   5   5     1794.79     1806.22     80.37 o
  10   5   5      479.31      464.29     46.37 o
 -14   6   5      846.66     1062.26    183.25 o
 -13   6   5     1828.41     1784.00     81.90 o
 -12   6   5       11.92       27.36     19.09 o
 -11   6   5     1966.15     1961.36     71.27 o
 -10   6   5      133.91      147.56     18.03 o
  -9   6   5     1435.65     1391.10     45.05 o
  -8   6   5     4065.85     3865.77     93.45 o
  -7   6   5     6347.79     6276.85    147.65 o
  -6   6   5     7925.73     7310.32    158.94 o
  -5   6   5     1487.18     1413.19     35.46 o
  -4   6   5    11154.61    10882.31    202.77 o
  -3   6   5       24.62       19.00      5.18 o
  -2   6   5    10371.84    10471.28    198.42 o
  -1   6   5      389.52      424.95     14.06 o
   0   6   5     8919.25     8952.79    213.59 o
   1   6   5     2320.26     2095.85    148.38 o
   2   6   5     4547.12     4334.88    261.89 o
   3   6   5     2599.31     2553.66     65.81 o
   4   6   5      373.40      363.08     13.78 o
   5   6   5     3720.84     3552.59     96.46 o
   6   6   5      176.12      165.14     18.62 o
   7   6   5     7124.09     7384.53    238.52 o
   8   6   5      276.91      242.65     26.71 o
   9   6   5     1504.02     1604.50     73.30 o
  10   6   5     1007.01     1083.22     61.80 o
 -13   7   5      617.17      592.46    122.68 o
 -12   7   5     1290.83     1437.51     67.46 o
 -11   7   5      589.14      561.94     38.01 o
 -10   7   5     3218.97     3443.50    120.79 o
  -9   7   5        0.89       19.95     13.13 o
  -8   7   5     2307.84     2279.58     61.70 o
  -7   7   5     2361.96     2349.81     77.77 o
  -6   7   5     4579.75     4451.23    101.35 o
  -5   7   5     2511.40     2478.15     54.94 o
  -4   7   5     5235.63     5347.45    116.16 o
  -3   7   5     8996.09     9095.60    159.51 o
  -2   7   5      575.06      569.92     18.03 o
  -1   7   5     8165.35     8257.42    157.13 o
   0   7   5      339.02      355.95     14.42 o
   1   7   5     3385.87     3289.55    214.41 o
   2   7   5       15.56       27.45     28.93 o
   4   7   5     3616.31     3501.03     91.88 o
   5   7   5     1118.01     1069.50     35.65 o
   6   7   5     5024.49     4678.61    338.67 o
   7   7   5      471.89      473.91     31.58 o
   8   7   5     2937.72     3019.89    112.13 o
   9   7   5       88.05       64.54     34.13 o
 -13   8   5        7.33       34.38     31.73 o
 -12   8   5     1823.33     1915.18     81.13 o
 -11   8   5      682.88      795.06     49.69 o
 -10   8   5     1487.43     1567.81     60.10 o
  -9   8   5     1703.71     1833.63     63.70 o
  -8   8   5     1093.29     1095.24     51.29 o
  -7   8   5     7275.57     7536.43    221.96 o
  -6   8   5      203.34      240.39     14.55 o
  -5   8   5     4132.23     4155.81     95.30 o
  -4   8   5       52.76      127.54     15.14 o
  -3   8   5    10886.90    11009.75    191.56 o
  -2   8   5      922.95      934.09     25.12 o
  -1   8   5     3104.89     3072.85     63.17 o
   0   8   5     1228.82     1241.21     36.36 o
   1   8   5      123.59      106.09     42.29 o
   2   8   5     3437.15     3269.52    221.83 o
   4   8   5     7070.47     6695.89    169.66 o
   5   8   5      872.06      868.01     55.64 o
   6   8   5     2226.62     2392.60    124.64 o
   7   8   5     1778.44     1830.25    106.09 o
   8   8   5      968.29      852.43     69.74 o
 -12   9   5      187.92      230.20     66.40 o
 -11   9   5     2884.74     3050.40    143.80 o
 -10   9   5      855.85      849.84     75.10 o
  -9   9   5     3625.18     3511.69    315.38 o
  -8   9   5     1365.88     1503.65     54.08 o
  -7   9   5     3892.61     3882.76    121.22 o
  -6   9   5     7446.87     7503.48    218.06 o
  -5   9   5     1207.80     1217.88     60.26 o
  -4   9   5     8901.93     8733.08    192.13 o
  -3   9   5      503.13      522.76     19.71 o
  -2   9   5     1810.51     1862.72     43.02 o
  -1   9   5      230.64      255.08     11.23 o
   0   9   5     1174.29     1126.17     27.04 o
   1   9   5     2951.09     2938.22    147.67 o
   4   9   5       19.45       34.91      9.40 o
   5   9   5     3747.40     3733.55    121.54 o
   6   9   5      173.89      181.91     18.89 o
   7   9   5     3910.11     3880.10    195.12 o
 -12  10   5     2177.84     2376.82    118.56 o
 -11  10   5       53.46       83.01     28.02 o
 -10  10   5     3070.01     3292.54    121.43 o
  -9  10   5       73.59      105.08     24.19 o
  -8  10   5     2943.37     2978.70    106.35 o
  -7  10   5     1510.98     1663.12     68.76 o
  -6  10   5     5058.59     5114.11    157.37 o
  -5  10   5     3282.48     3208.38     94.45 o
  -4  10   5      790.61      746.48     33.64 o
  -3  10   5     1258.56     1236.16     38.18 o
  -2  10   5       57.80       85.34     10.31 o
  -1  10   5     4329.85     4336.00     99.10 o
   0  10   5      175.74      196.88     11.03 o
   1  10   5     3766.04     3646.01    121.02 o
   3  10   5     2644.36     2434.96     81.31 o
   4  10   5     2406.88     2348.09    114.99 o
   5  10   5      532.48      540.84     43.77 o
   6  10   5     2742.33     2743.52    141.70 o
   7  10   5      124.93      115.74     31.16 o
 -11  11   5     1359.85     1551.24     90.12 o
 -10  11   5      692.10      703.31     50.68 o
  -9  11   5     2223.22     2313.42     92.75 o
  -8  11   5       36.30       67.53     21.52 o
  -7  11   5     1385.43     1456.35     63.70 o
  -6  11   5       11.80       30.90     15.26 o
  -5  11   5     3286.93     3268.39     96.59 o
  -4  11   5     1135.70     1136.28     44.21 o
  -3  11   5     1488.81     1515.67     51.73 o
  -2  11   5     2046.42     2044.57     70.03 o
  -1  11   5      551.05      586.50     28.81 o
   0  11   5     3249.49     3250.16     76.96 o
   1  11   5       52.48       69.76     10.98 o
   2  11   5     5940.94     6018.00    221.10 o
   3  11   5      176.07      172.12     22.26 o
   4  11   5     2361.17     2497.21    123.15 o
   5  11   5      366.96      384.30     37.09 o
 -10  12   5      719.32      738.32     71.22 o
  -9  12   5     1061.46     1122.21    113.51 o
  -8  12   5      922.28     1065.45     64.95 o
  -7  12   5      316.59      366.44     34.19 o
  -6  12   5     2595.82     2744.83     96.92 o
  -5  12   5      239.98      257.34     26.75 o
  -4  12   5     3746.74     3739.46    118.33 o
  -3  12   5      166.15      211.58     21.42 o
  -2  12   5     1903.37     1916.57     93.84 o
  -1  12   5      815.95      859.45     56.40 o
   0  12   5     1585.75     1576.45     54.24 o
   1  12   5     2048.67     2103.27    106.83 o
   2  12   5       79.96      103.87     20.77 o
   3  12   5     3818.27     3992.13    187.70 o
   4  12   5       91.64       91.25     22.26 o
  -9  13   5      560.09      636.67     54.49 o
  -8  13   5     1264.21     1218.07     62.55 o
  -7  13   5      499.37      513.65     39.28 o
  -6  13   5     1899.46     1878.48    134.82 o
  -5  13   5     1869.20     1869.15     73.09 o
  -4  13   5      765.57      848.74     71.35 o
  -3  13   5     2107.92     2178.52     77.35 o
  -2  13   5       48.46       72.29     18.11 o
  -1  13   5     2072.19     2111.05     71.75 o
   0  13   5       51.81       82.20     21.79 o
   1  13   5     1137.35     1283.47     74.93 o
   2  13   5     2680.78     2609.98    130.57 o
   3  13   5     1753.37     1620.29     91.25 o
  -7  14   5     2191.22     2389.23     93.76 o
  -6  14   5      168.87      235.74     29.99 o
  -5  14   5     2669.92     2843.42    100.92 o
  -4  14   5      410.84      446.39     33.47 o
  -3  14   5     1244.99     1347.02     79.85 o
  -2  14   5     2013.81     2086.19     74.86 o
  -1  14   5       19.29       32.08     14.96 o
   0  14   5     1510.74     1660.36     96.45 o
  -3 -14   6     1443.69     1690.10     94.59 o
  -2 -14   6       78.17      120.79     33.04 o
  -1 -14   6     1760.49     1776.09    132.06 o
   0 -14   6     1131.74     1091.93     70.45 o
   1 -14   6      218.71      212.86     37.60 o
   2 -14   6     1975.17     1885.10     95.20 o
   3 -14   6      228.01      256.62     43.03 o
   4 -14   6     2846.05     2960.54    131.40 o
  -5 -13   6     1683.80     1685.16     91.24 o
  -4 -13   6      978.34     1054.42     69.91 o
  -3 -13   6       79.05       62.78     35.98 o
  -2 -13   6     1549.69     1430.29     80.71 o
  -1 -13   6      131.20      120.54     30.41 o
   0 -13   6     2060.81     2039.05    119.44 o
   1 -13   6     1075.55     1185.45     71.35 o
   2 -13   6     1872.81     1692.90     88.09 o
   3 -13   6     1596.79     1480.87    131.69 o
   4 -13   6      466.46      498.93     49.28 o
   5 -13   6     2048.35     1867.90     96.00 o
   6 -13   6      108.28      143.67     36.71 o
  -6 -12   6     2237.41     2326.10    139.10 o
  -5 -12   6      130.13      153.56     34.21 o
  -4 -12   6     1430.66     1373.72     76.59 o
  -3 -12   6     1455.18     1407.27    116.48 o
  -2 -12   6     1116.73      985.25     62.93 o
  -1 -12   6     2983.62     2961.22    124.84 o
   0 -12   6      141.69      156.75     30.37 o
   1 -12   6     2652.97     2725.33    162.47 o
   2 -12   6      395.14      479.41     40.19 o
   3 -12   6     3230.17     3314.20    182.95 o
   4 -12   6     1287.70     1247.27     60.63 o
   5 -12   6     1265.15     1209.87     60.98 o
   6 -12   6     1387.42     1334.07     66.15 o
   7 -12   6     1211.18     1209.51     82.07 o
   8 -12   6     2458.97     2569.24    103.31 o
  -8 -11   6      538.41      541.68     52.39 o
  -7 -11   6     2284.17     2438.77    113.03 o
  -6 -11   6       14.70       40.95     25.77 o
  -5 -11   6     4745.68     5047.04    188.99 o
  -4 -11   6        8.72       24.13     22.48 o
  -3 -11   6     3196.80     3265.36    176.20 o
  -2 -11   6     1134.57     1088.16     51.88 o
  -1 -11   6     2496.39     2495.65    121.72 o
   0 -11   6     2447.91     2414.69     84.92 o
   1 -11   6     1069.36     1077.43     51.81 o
   2 -11   6     4431.31     4479.12    136.60 o
   3 -11   6       11.53       17.74     20.97 o
   4 -11   6     2462.04     2461.43     89.48 o
   5 -11   6      249.26      280.39     31.40 o
   6 -11   6     1750.48     1775.72    130.36 o
   7 -11   6     1106.38     1100.39     61.42 o
   8 -11   6      889.95      839.05     76.93 o
   9 -11   6     1289.82     1254.66     84.45 o
  -9 -10   6     1522.68     1863.63    124.27 o
  -8 -10   6      390.26      518.92     49.34 o
  -7 -10   6     1962.30     1953.52     96.24 o
  -6 -10   6     3302.67     3516.99    142.09 o
  -5 -10   6     1181.83     1339.54     73.35 o
  -4 -10   6     3705.71     3726.46    116.65 o
  -3 -10   6        1.00       35.07     16.42 o
  -2 -10   6     6367.06     6331.63    179.06 o
  -1 -10   6       37.46       67.42     18.68 o
   0 -10   6     5696.56     5640.49    164.52 o
   1 -10   6     2776.93     2570.87     75.75 o
   2 -10   6     1118.38     1080.79     59.54 o
   3 -10   6     2031.42     2043.17     65.72 o
   4 -10   6      400.31      422.01     38.76 o
   5 -10   6     2951.17     2813.45     85.18 o
   6 -10   6        2.95       31.78     19.94 o
   7 -10   6     3291.99     3206.09    111.92 o
   8 -10   6      328.44      323.29     36.82 o
   9 -10   6     2160.42     2215.11    113.22 o
 -10  -9   6     2834.30     2895.61    129.29 o
  -9  -9   6      363.74      396.12     44.55 o
  -8  -9   6     2506.38     2681.47    118.19 o
  -7  -9   6      111.01       93.82     41.92 o
  -6  -9   6     4114.60     4075.42    156.56 o
  -5  -9   6     3742.21     3715.17    115.40 o
  -4  -9   6     3414.95     3419.84    107.27 o
  -3  -9   6     5715.19     5705.77    162.51 o
  -2  -9   6     1272.03     1277.76     40.54 o
  -1  -9   6     1720.60     1775.86     55.25 o
   0  -9   6      528.82      559.44     24.36 o
   1  -9   6     2133.97     2196.03     59.74 o
   2  -9   6     2104.59     2105.01     58.87 o
   3  -9   6     7573.32     7356.16    165.24 o
   4  -9   6     4463.55     4326.13    114.41 o
   5  -9   6     1377.09     1366.29     52.00 o
   6  -9   6     3253.71     3373.34    112.03 o
   7  -9   6      356.25      364.23     30.58 o
   8  -9   6     2633.79     2679.91     87.35 o
   9  -9   6      120.86      114.66     29.65 o
  10  -9   6     2224.69     2002.88    180.28 o
 -10  -8   6     1682.72     1668.49     89.59 o
  -9  -8   6     2635.28     2695.52    117.91 o
  -8  -8   6      453.27      504.09     45.64 o
  -7  -8   6     5473.09     5784.73    166.57 o
  -6  -8   6       41.65       48.69     26.82 o
  -5  -8   6     7962.23     8288.74    224.87 o
  -4  -8   6       82.02       96.92     13.31 o
  -3  -8   6      886.74      869.82     31.65 o
  -2  -8   6      624.44      617.75     25.46 o
  -1  -8   6      889.52      990.58     32.52 o
   0  -8   6     8177.32     8238.66    178.67 o
   1  -8   6      274.39      306.18     27.09 o
   2  -8   6     5400.59     5612.53    137.63 o
   3  -8   6      119.00      137.13     17.88 o
   4  -8   6     5251.21     5013.17    127.67 o
   5  -8   6      195.61      215.24     22.23 o
   6  -8   6     2953.27     3035.16     89.02 o
   7  -8   6     3209.83     3098.47     92.62 o
   8  -8   6      760.04      777.67     42.73 o
   9  -8   6     1641.19     1738.85     78.34 o
  10  -8   6       29.65        6.35     24.24 o
 -11  -7   6     1963.27     2223.35    107.40 o
 -10  -7   6      651.15      629.35     51.93 o
  -8  -7   6     2174.56     2215.31     79.65 o
  -7  -7   6     3066.92     3222.45    102.96 o
  -6  -7   6     3621.87     3662.88     89.76 o
  -5  -7   6      152.41      164.08     15.35 o
  -4  -7   6     3157.61     3213.14     72.27 o
  -3  -7   6      306.64      332.48     17.46 o
  -2  -7   6     5234.94     5061.03    114.58 o
  -1  -7   6     1730.80     1748.73     43.65 o
   0  -7   6     7473.17     7477.85    163.13 o
   1  -7   6     4521.22     4594.97    106.53 o
   2  -7   6     2558.55     2571.90     76.54 o
   3  -7   6     3759.66     3976.14    118.34 o
   4  -7   6      480.78      455.44     34.05 o
   5  -7   6     4861.14     4835.10    124.23 o
   6  -7   6      101.16      111.32     20.45 o
   7  -7   6     3916.69     3965.36    109.65 o
   8  -7   6      800.84      711.80     40.41 o
   9  -7   6     1562.47     1613.41     73.95 o
  10  -7   6     1221.97     1163.78     64.78 o
  11  -7   6      131.91      109.10     40.67 o
 -12  -6   6     2069.29     2124.34    105.95 o
 -11  -6   6      189.55      238.30     36.91 o
 -10  -6   6     2853.17     2831.54    121.42 o
  -9  -6   6        1.21       12.22     15.83 o
  -8  -6   6     4016.21     4040.50    123.23 o
  -7  -6   6     1380.18     1377.93     44.44 o
  -6  -6   6     2760.46     2788.06     71.82 o
  -5  -6   6     5418.13     5243.98    119.10 o
  -4  -6   6      578.84      573.93     22.54 o
  -3  -6   6     8426.00     8395.88    179.87 o
  -2  -6   6      949.88     1000.62     29.72 o
  -1  -6   6     6370.92     6286.98    126.94 o
   0  -6   6      201.89      205.91     14.97 o
   1  -6   6    12625.28    12942.31    270.36 o
   2  -6   6     4442.35     4532.73    112.76 o
   3  -6   6     8341.26     8528.02    198.00 o
   4  -6   6     2487.33     2518.57     72.11 o
   5  -6   6     5099.33     4992.77    126.45 o
   6  -6   6     4121.80     4123.58    109.82 o
   7  -6   6       14.41       38.64     25.70 o
   8  -6   6     3831.08     3832.93    155.01 o
   9  -6   6      367.32      330.38     34.91 o
  10  -6   6     1231.21     1210.19     79.44 o
  11  -6   6      338.92      323.98     51.41 o
 -12  -5   6     1901.69     1933.37    140.96 o
 -11  -5   6     1851.35     2053.34    110.17 o
 -10  -5   6      560.09      633.33     42.43 o
  -9  -5   6     5113.37     5177.80    151.59 o
  -8  -5   6       13.68       19.15     10.73 o
  -7  -5   6     3065.64     3143.79     79.36 o
  -6  -5   6        6.16       24.90      9.98 o
  -5  -5   6     8590.31     8641.51    209.35 o
  -4  -5   6     2813.60     2712.53     61.69 o
  -3  -5   6     2862.86     2862.09     63.71 o
  -2  -5   6     4743.97     4689.10     96.34 o
  -1  -5   6     3491.01     3562.37     83.02 o
   0  -5   6     7862.26     8304.58    177.26 o
   1  -5   6      465.48      535.54     25.66 o
   2  -5   6    14012.16    14279.68    316.12 o
   3  -5   6     2067.93     1976.70     57.95 o
   4  -5   6     8818.07     8721.31    204.08 o
   5  -5   6      766.47      790.83     29.72 o
   6  -5   6      491.29      518.79     29.23 o
   7  -5   6     3960.11     3965.27    107.14 o
   8  -5   6      578.54      631.06     42.24 o
   9  -5   6     3753.26     3819.48    126.30 o
  10  -5   6       18.54       33.89     24.19 o
  11  -5   6     1550.45     1525.09     93.09 o
 -13  -4   6     2489.49     2342.90    161.73 o
 -12  -4   6       27.66       51.19     40.06 o
 -11  -4   6     2834.16     2938.60    101.29 o
 -10  -4   6     3585.37     3620.11    115.42 o
  -9  -4   6     1002.77      954.18     49.57 o
  -8  -4   6     1135.84     1140.19     38.88 o
  -7  -4   6     5871.66     5866.41    132.33 o
  -6  -4   6     8618.79     8462.18    182.45 o
  -5  -4   6      104.46      112.12     13.33 o
  -4  -4   6    14406.38    14914.31    306.52 o
  -3  -4   6       23.10       23.86      7.69 o
  -2  -4   6     6438.62     6258.22    123.55 o
  -1  -4   6      840.60      826.43     27.55 o
   0  -4   6    11029.41    11408.69    215.36 o
   1  -4   6     6722.87     7192.83    204.45 o
   2  -4   6      388.31      401.23     19.03 o
   3  -4   6     8314.31     8619.30    164.17 o
   4  -4   6       91.65       90.72     10.94 o
   5  -4   6     5763.15     5836.92    141.30 o
   6  -4   6       85.45       92.22     16.81 o
   7  -4   6     2450.99     2421.25     72.53 o
   8  -4   6     2897.21     3140.11    104.99 o
   9  -4   6     1401.34     1401.27     63.64 o
  10  -4   6     1676.19     1762.87     95.96 o
  11  -4   6        6.17       16.19     28.16 o
 -13  -3   6      783.07      978.47     70.30 o
 -12  -3   6     3218.79     3184.90    110.36 o
 -11  -3   6      353.75      379.90     32.79 o
 -10  -3   6     5335.49     5028.80    161.10 o
  -9  -3   6     2388.11     2344.01     73.82 o
  -8  -3   6     3647.14     3792.08     92.61 o
  -7  -3   6      913.23      867.06     31.50 o
  -6  -3   6    14426.46    14785.94    304.91 o
  -5  -3   6     8714.53     9062.34    191.76 o
  -4  -3   6     1011.00      918.75     29.94 o
  -3  -3   6     8687.05     8292.12    159.01 o
  -2  -3   6        0.26        9.79      6.65 o
  -1  -3   6     7930.28     8030.33    141.47 o
   0  -3   6     4558.71     4963.19     86.06 o
   1  -3   6    18017.29    19048.09    336.42 o
   2  -3   6     6135.44     6416.06    252.08 o
   3  -3   6     3274.67     3314.28     86.65 o
   4  -3   6     5056.53     5361.27    116.59 o
   5  -3   6      419.08      346.81     20.08 o
   6  -3   6     2366.50     2359.24     61.12 o
   7  -3   6        8.86       18.61     12.27 o
   8  -3   6     5377.31     5483.23    208.11 o
   9  -3   6      779.01      878.79     48.50 o
  10  -3   6      929.88      975.68     68.34 o
  11  -3   6     2355.42     2559.49    123.23 o
 -13  -2   6     1340.73     1436.15     84.69 o
 -12  -2   6     1578.95     1622.40     70.79 o
 -11  -2   6     2706.59     2576.46    166.68 o
 -10  -2   6      347.17      354.42     24.12 o
  -9  -2   6     4535.68     4407.64    106.64 o
  -8  -2   6      711.51      678.41     32.11 o
  -7  -2   6    12604.01    12878.12    267.73 o
  -6  -2   6     1428.11     1440.04     42.28 o
  -5  -2   6     2584.92     2651.27     65.19 o
  -4  -2   6     1262.48     1301.61     31.17 o
  -3  -2   6       98.93      101.41      8.88 o
  -2  -2   6    10666.01    10715.96    184.68 o
  -1  -2   6     2325.23     2353.60     51.53 o
   0  -2   6    26204.05    28585.81    451.93 o
   1  -2   6     1460.95     1425.38     31.55 o
   2  -2   6     4307.16     4042.82     83.61 o
   3  -2   6     2388.14     2381.07     51.61 o
   4  -2   6     6181.78     5877.56    127.53 o
   5  -2   6     1834.18     1859.67     50.50 o
   6  -2   6      598.48      589.21     27.06 o
   7  -2   6     3082.97     3416.49    106.34 o
   8  -2   6     1058.05     1017.09     49.13 o
   9  -2   6     5727.84     5949.24    311.60 o
  10  -2   6      263.25      243.18     39.30 o
  11  -2   6     2676.44     2747.81    128.45 o
 -14  -1   6       67.84       82.37     33.83 o
 -13  -1   6     2967.96     2823.52    103.65 o
 -12  -1   6      442.27      467.32     37.68 o
 -11  -1   6     2555.88     2516.38     72.89 o
 -10  -1   6     2676.61     2674.24     74.38 o
  -9  -1   6     1941.76     1812.50     99.56 o
  -8  -1   6     3008.78     2980.70     86.01 o
  -7  -1   6     3051.84     2901.37     82.37 o
  -6  -1   6     6218.46     6232.36    137.24 o
  -5  -1   6       20.60       49.02     13.07 o
  -4  -1   6     9744.70     9636.48    168.72 o
  -3  -1   6     5288.77     5741.88    112.23 o
  -2  -1   6     4828.01     4981.29     90.42 o
  -1  -1   6     6461.98     6573.95    125.68 o
   0  -1   6     7439.85     7841.95    129.54 o
   1  -1   6     1788.47     1666.81     37.31 o
   2  -1   6        9.37        6.72      4.36 o
   3  -1   6     9389.63     9255.04    217.29 o
   4  -1   6      149.85      167.14     12.77 o
   5  -1   6     7836.96     7688.43    183.61 o
   6  -1   6       92.72      111.42     11.34 o
   7  -1   6     2900.42     2709.55     89.39 o
   8  -1   6     5069.35     5519.28    158.91 o
   9  -1   6     1773.34     1871.75     90.74 o
  10  -1   6     3139.17     3054.88    141.70 o
  11  -1   6      158.30      198.35     38.97 o
 -14   0   6     1483.17     1268.78    135.66 o
 -13   0   6      454.17      374.26     36.94 o
 -12   0   6     2338.36     2353.63    108.33 o
 -11   0   6       34.16       34.79     14.38 o
 -10   0   6     3753.90     3750.02     95.37 o
  -9   0   6     1504.82     1471.74     49.77 o
  -8   0   6     5794.49     5905.08    133.88 o
  -7   0   6     4153.80     3973.38    106.69 o
  -6   0   6     4393.14     4207.44    110.19 o
  -5   0   6     8686.85     8396.74    170.02 o
  -4   0   6      396.96      524.22     16.68 o
  -3   0   6    16632.57    16753.57    307.76 o
  -2   0   6      155.45      226.98     10.03 o
  -1   0   6    13448.17    14167.24    239.18 o
   0   0   6      924.81     1027.57     36.54 o
   1   0   6    14050.96    14578.26    242.10 o
   2   0   6     2033.04     1916.10     40.75 o
   3   0   6     1606.55     1635.72     36.54 o
   4   0   6     7983.17     7897.19    161.08 o
   5   0   6      848.05      828.16     46.17 o
   6   0   6     6317.86     6464.45    194.98 o
   7   0   6      208.95      235.76     22.36 o
   8   0   6     4942.39     5005.23    180.90 o
   9   0   6     1714.52     1714.02     84.66 o
  10   0   6      799.33      791.54     58.28 o
  11   0   6     1598.16     1709.61     91.98 o
 -14   1   6     1456.39     1470.06     72.20 o
 -13   1   6     1288.37      551.97     74.19 o
 -12   1   6     1340.29     1327.55     57.38 o
 -11   1   6     3556.79     3413.81     90.97 o
 -10   1   6      131.45      116.57     16.35 o
  -9   1   6     3934.26     3855.78     95.52 o
  -8   1   6      204.84      216.62     17.11 o
  -7   1   6     7214.49     7461.07    183.86 o
  -6   1   6     2629.35     2605.65     74.32 o
  -5   1   6     6044.03     5867.01    106.57 o
  -4   1   6     3772.93     3547.87     67.61 o
  -3   1   6     1126.32     1126.01     28.17 o
  -2   1   6    19477.75    19848.90    397.36 o
  -1   1   6      369.32      430.86     12.10 o
   0   1   6    12973.26    13750.76    212.59 o
   1   1   6      330.80      412.62     20.71 o
   2   1   6     7583.24     7336.08    125.13 o
   3   1   6     2271.67     2285.24     50.39 o
   4   1   6     6436.14     6489.06    120.45 o
   5   1   6     5879.65     5692.98    106.86 o
   6   1   6      814.36      799.38     41.21 o
   7   1   6     4504.19     4897.24    192.89 o
   8   1   6       21.51       28.93     19.93 o
   9   1   6     2475.82     2437.73    105.59 o
  10   1   6      342.15      341.57     40.35 o
  11   1   6     1445.37     1471.68     83.00 o
 -14   2   6       45.68       44.51     43.77 o
 -13   2   6     2010.68     2144.38    105.66 o
 -12   2   6      495.30      447.98     35.03 o
 -11   2   6     3387.15     3286.86    100.86 o
 -10   2   6     3462.36     3414.54     89.05 o
  -9   2   6     2817.40     2661.79     88.88 o
  -8   2   6     5087.34     5082.28    133.39 o
  -7   2   6      771.71      753.28     28.34 o
  -6   2   6     9695.47    10011.55    238.38 o
  -5   2   6      421.52      471.43     27.64 o
  -4   2   6     5843.93     5379.25    105.55 o
  -3   2   6     4372.54     4610.25     99.64 o
  -2   2   6    10664.34    11699.15    237.51 o
  -1   2   6     5367.56     5082.22     74.65 o
   0   2   6     4234.03     4723.00     97.41 o
   1   2   6     5449.09     5296.28     90.88 o
   2   2   6      239.06      314.18     10.33 o
   3   2   6    11451.54    11562.69    223.83 o
   4   2   6     1602.40     1650.68     39.57 o
   5   2   6     5528.33     5405.17    129.51 o
   6   2   6     1862.63     1809.15     63.73 o
   7   2   6     2269.48     2200.38     90.44 o
   8   2   6     4481.41     4468.46    249.28 o
   9   2   6      413.05      459.28     41.06 o
  10   2   6     2839.05     2887.61    121.96 o
  11   2   6       51.93       31.46     27.36 o
 -14   3   6     1653.30     1837.67    144.67 o
 -13   3   6       24.53       44.51     40.06 o
 -12   3   6     2740.74     2876.45    148.52 o
 -11   3   6      270.35      266.46     26.77 o
 -10   3   6     9446.89     9057.44    227.44 o
  -9   3   6      605.03      458.92     30.14 o
  -8   3   6     2274.87     2195.91     59.92 o
  -7   3   6     6865.22     6640.57    133.74 o
  -6   3   6     1245.45     1292.40     38.49 o
  -5   3   6    13015.90    13380.28    249.90 o
  -4   3   6      280.12      262.46     11.30 o
  -3   3   6    14264.08    15101.04    276.64 o
  -2   3   6       80.52      109.53      5.24 o
  -1   3   6     4010.42     3799.20     64.20 o
   0   3   6     1578.14     1501.43     31.06 o
   1   3   6     3443.57     3517.33     74.58 o
   2   3   6     5088.46     5063.43    105.19 o
   3   3   6      455.91      496.71     18.16 o
   4   3   6    18485.23    18783.32    358.31 o
   5   3   6     2569.84     2560.96     56.86 o
   6   3   6     1566.95     1567.08     81.24 o
   7   3   6       45.51       30.79     16.79 o
   8   3   6     3096.50     2809.21    177.68 o
   9   3   6     2257.38     2301.95     99.00 o
  10   3   6     1321.26     1363.43     73.35 o
 -14   4   6     1389.50     1567.62    137.25 o
 -13   4   6     2166.57     2087.38    107.51 o
 -12   4   6      868.36      863.49     55.90 o
 -11   4   6     4086.10     3954.75    117.23 o
 -10   4   6       62.03       83.48     18.49 o
  -9   4   6     2843.20     2858.91     75.68 o
  -8   4   6     2250.98     2185.34     59.82 o
  -7   4   6     5898.55     5462.66    112.04 o
  -6   4   6     3646.97     3428.52     73.88 o
  -5   4   6     6644.76     6831.00    147.10 o
  -4   4   6     2038.89     1726.86     39.95 o
  -3   4   6      122.36      111.13      6.34 o
  -2   4   6     9927.13    10177.94    204.67 o
  -1   4   6        3.59       22.05      4.02 o
   0   4   6    11697.61    11906.44    235.62 o
   1   4   6      878.45      895.15     22.79 o
   2   4   6     5192.37     5427.65    111.58 o
   3   4   6     5235.20     5196.56    115.97 o
   4   4   6      698.30      739.43     24.00 o
   5   4   6     3454.77     3402.07     82.00 o
   6   4   6      873.64      968.18     91.99 o
   7   4   6     2964.45     2957.99    110.56 o
   8   4   6       13.68       16.78     18.27 o
   9   4   6     2688.71     2612.19    153.57 o
  10   4   6      439.08      431.98    102.75 o
 -14   5   6      348.78      261.89     69.74 o
 -13   5   6     2088.66     2141.62     97.40 o
 -12   5   6     1200.39     1076.93     62.24 o
 -11   5   6     1810.27     1822.00    112.94 o
 -10   5   6     3452.86     3273.68     98.39 o
  -9   5   6      926.24      864.90     33.81 o
  -8   5   6     3102.36     3130.25     79.07 o
  -7   5   6       74.80       87.10     12.28 o
  -6   5   6     5414.28     5142.44    116.01 o
  -5   5   6      443.39      421.24     16.94 o
  -4   5   6     5006.90     4864.19     87.95 o
  -3   5   6     7073.55     7041.46    147.48 o
  -2   5   6     4470.55     4772.90     79.44 o
  -1   5   6     8679.06     8918.67    189.29 o
   0   5   6      275.48      292.30     15.88 o
   1   5   6    10558.90    10478.88    233.50 o
   2   5   6       85.97      100.66      6.46 o
   3   5   6     6434.81     6392.81    139.89 o
   4   5   6      542.76      509.48     22.54 o
   5   5   6     5004.33     4936.08    141.23 o
   6   5   6     1800.48     1915.14     74.69 o
   7   5   6     2671.88     2684.07    100.81 o
   8   5   6     1834.30     1912.28     81.36 o
   9   5   6      311.40      321.08     33.67 o
 -13   6   6       28.11        5.72     24.59 o
 -12   6   6     2837.55     2748.39    125.81 o
 -11   6   6      781.09      837.16     54.51 o
 -10   6   6     3748.47     3695.71    148.73 o
  -9   6   6      262.07      257.71     28.19 o
  -8   6   6      141.93      136.86     14.43 o
  -7   6   6     6805.82     6873.71    173.08 o
  -6   6   6      442.82      409.47     19.64 o
  -5   6   6    10119.69     9862.88    187.19 o
  -4   6   6       18.69       45.91      7.31 o
  -3   6   6     6787.10     6902.21    129.86 o
  -2   6   6      816.19      828.60     22.64 o
  -1   6   6     4267.72     4373.92     86.24 o
   0   6   6     5466.30     5346.13    115.10 o
   1   6   6     1862.73     1827.28    137.99 o
   2   6   6     7759.75     7526.99    254.78 o
   3   6   6      112.97      106.66      6.75 o
   4   6   6     4967.12     4887.80    109.08 o
   5   6   6       81.40       96.59     17.34 o
   6   6   6     4681.49     4468.14    149.41 o
   7   6   6     1084.98     1097.44     52.33 o
   8   6   6     1418.33     1421.52     65.71 o
   9   6   6     1939.60     1900.68     83.33 o
 -13   7   6      730.18      859.69     70.00 o
 -12   7   6      156.72      117.05     31.49 o
 -11   7   6     2350.81     2475.61    171.00 o
 -10   7   6       97.52      114.48     24.89 o
  -9   7   6     2742.93     2719.42    100.19 o
  -8   7   6     1163.40     1090.70     55.64 o
  -7   7   6     3010.46     2874.00     98.48 o
  -6   7   6     2753.15     2760.81     62.36 o
  -5   7   6     3947.73     3908.12     80.57 o
  -4   7   6     6877.69     7041.38    134.53 o
  -3   7   6      293.66      250.00     10.77 o
  -2   7   6     8037.03     8033.10    155.22 o
  -1   7   6       53.42       76.71      5.86 o
   0   7   6     5715.65     5733.33    141.05 o
   1   7   6     1316.32     1253.06    114.25 o
   2   7   6     2630.63     2437.12    177.31 o
   4   7   6      777.34      772.25     26.08 o
   5   7   6     2538.84     2569.88     88.02 o
   6   7   6       23.24       21.62     22.63 o
   7   7   6     3106.24     2778.50    335.71 o
   8   7   6      356.49      341.04     30.83 o
 -13   8   6     1710.01     1718.97    140.96 o
 -12   8   6     2253.25     2379.59    103.26 o
 -11   8   6      374.75      458.81     62.50 o
 -10   8   6     2088.29     2108.12    106.41 o
  -9   8   6      676.19      751.38     64.56 o
  -8   8   6     1185.53     1252.12     58.02 o
  -7   8   6        2.17       23.05     16.04 o
  -6   8   6    17250.20    17164.45    468.11 o
  -5   8   6     6076.61     6004.99    150.39 o
  -4   8   6     4066.26     4075.84     78.23 o
  -3   8   6     1147.36     1248.99     32.94 o
  -2   8   6     2444.69     2411.22     52.60 o
  -1   8   6     2722.05     2746.06     57.62 o
   0   8   6       36.91       30.00     20.19 o
   1   8   6     7785.82     7390.00    427.33 o
   2   8   6      169.02      106.09     46.74 o
   4   8   6      826.77      798.13     43.40 o
   5   8   6     1649.91     1693.00     90.51 o
   6   8   6     2546.26     2583.27    133.54 o
   7   8   6      746.44      821.28     64.54 o
   8   8   6     2363.26     2474.95    140.22 o
 -12   9   6     2856.02     2905.69    119.28 o
 -11   9   6      924.79      970.99     60.14 o
 -10   9   6     1525.59     1486.70     93.89 o
  -9   9   6     2006.29     2068.33     84.39 o
  -8   9   6      218.22      223.52     27.58 o
  -7   9   6     9611.38     9539.46    275.90 o
  -6   9   6     1140.00     1249.42     54.16 o
  -5   9   6     7218.93     7269.99    209.25 o
  -4   9   6       11.49       39.67     18.14 o
  -3   9   6      934.75      972.29     31.86 o
  -2   9   6     1668.86     1737.91     41.11 o
  -1   9   6      654.81      651.48     19.20 o
   0   9   6     6590.33     6435.86    243.05 o
   1   9   6     1339.78     1219.69     84.71 o
   4   9   6     3191.08     3177.15    104.39 o
   5   9   6      658.27      636.54     46.00 o
   6   9   6     2004.78     2094.36    112.77 o
   7   9   6     1120.03     1241.93     82.35 o
 -12  10   6        2.17       10.21     26.75 o
 -11  10   6     2270.84     2446.57    120.88 o
 -10  10   6      565.62      640.24     48.28 o
  -9  10   6     4219.86     4396.14    174.24 o
  -8  10   6      708.68      823.09     48.13 o
  -7  10   6     3201.94     3156.23    108.56 o
  -6  10   6     2145.10     2131.37     79.55 o
  -5  10   6       15.75       28.40     12.61 o
  -4  10   6     1092.89     1164.42     44.17 o
  -3  10   6       55.10       56.11     12.65 o
  -2  10   6     4823.37     4815.96    112.29 o
  -1  10   6      427.57      445.21     18.61 o
   0  10   6     4659.39     4630.77    137.60 o
   1  10   6     1963.31     1760.92    136.51 o
   2  10   6      466.16      497.07     77.16 o
   4  10   6      400.95      463.68     34.13 o
   5  10   6     2681.11     2708.65    134.28 o
   6  10   6       39.75       36.35     22.26 o
 -11  11   6      441.08      517.75     47.75 o
 -10  11   6     2790.26     3017.90    178.74 o
  -9  11   6      130.02      161.71     29.02 o
  -8  11   6     1415.94     1494.33     67.95 o
  -7  11   6      369.12      427.30     35.23 o
  -6  11   6     1910.07     1974.05     68.56 o
  -5  11   6     1846.70     1962.32     66.50 o
  -4  11   6     1344.11     1417.97     80.21 o
  -3  11   6     2794.17     2796.05     82.77 o
  -2  11   6      571.36      590.21     27.73 o
  -1  11   6     3036.47     2975.19    119.83 o
   0  11   6       11.66       30.76     12.26 o
   1  11   6     2789.25     2699.04     95.48 o
   2  11   6      536.66      436.23     77.16 o
   4  11   6     1024.88      981.52     57.13 o
   5  11   6      757.67      764.89     52.67 o
 -10  12   6      519.81      594.13     55.58 o
  -9  12   6     2031.73     2268.53    137.99 o
  -8  12   6       92.70       70.83     26.98 o
  -7  12   6     2439.92     2400.15     90.48 o
  -6  12   6        3.42       22.92     17.53 o
  -5  12   6     2933.31     2964.83    100.31 o
  -4  12   6      555.18      641.07     36.55 o
  -3  12   6     1385.31     1357.88     53.90 o
  -2  12   6      948.33     1009.97     61.61 o
  -1  12   6     1566.03     1569.52     90.83 o
   0  12   6     2996.38     2971.05    121.11 o
   1  12   6      590.51      591.29     40.06 o
  -8  13   6      218.54      175.16     30.07 o
  -7  13   6     1001.88     1167.94     58.75 o
  -6  13   6     1855.19     2086.54     81.37 o
  -5  13   6      189.80      256.20     28.05 o
  -4  13   6     3094.99     3322.81    109.21 o
  -3  13   6       48.60       88.08     23.56 o
  -2  13   6     2875.60     2912.14    116.93 o
  -1  13   6      470.71      491.10     39.64 o
   0  13   6     1190.36     1189.57     63.04 o
   1  13   6      873.58      868.76     55.64 o
   2  13   6      282.73      353.88     34.13 o
  -6  14   6     2334.98     2583.85    103.21 o
  -5  14   6     1348.13     1497.30     64.76 o
  -4  14   6     1054.51      975.24     69.69 o
  -3  14   6     1774.09     1865.61    127.89 o
  -2  14   6        2.65       26.22     15.05 o
  -1  14   6     1773.64     1850.11    164.70 o
  -1 -14   7     1037.40      999.63     68.67 o
   0 -14   7      294.46      262.99     42.69 o
   1 -14   7     1426.28     1313.67     80.24 o
   2 -14   7       41.02       40.72     29.36 o
   3 -14   7     1814.68      939.24    100.90 o
  -4 -13   7      316.35      345.20     46.13 o
  -3 -13   7     1684.23     1719.50     94.84 o
  -2 -13   7      221.26      232.85     39.25 o
  -1 -13   7     1708.08     1618.48     87.49 o
   0 -13   7      581.82      672.76     70.11 o
   1 -13   7     1304.05     1313.03     77.07 o
   2 -13   7     1640.36     1660.34     89.94 o
   3 -13   7      292.91      322.35     43.78 o
   4 -13   7     2339.29     2276.81    110.27 o
   5 -13   7        0.01       43.03     30.21 o
  -6 -12   7     1756.36     2052.92    112.40 o
  -5 -12   7     1872.15     1752.83     93.36 o
  -4 -12   7     1541.10     1578.00     86.85 o
  -3 -12   7      743.52      712.31     57.57 o
  -2 -12   7     1880.38     1900.73    133.54 o
  -1 -12   7        0.07       17.63     23.83 o
   0 -12   7     3196.17     3154.18    132.44 o
   1 -12   7      489.67      468.32     38.25 o
   2 -12   7     3674.69     3650.15    120.89 o
   3 -12   7     1816.32     1707.15     79.93 o
   4 -12   7      978.59      973.38     54.79 o
   5 -12   7     2299.93     2300.09     91.33 o
   6 -12   7      251.32      277.69     36.47 o
   7 -12   7     1763.66     1815.20    120.26 o
  -7 -11   7       79.01      108.71     41.18 o
  -6 -11   7     2973.26     3146.51    136.04 o
  -5 -11   7      442.62      531.86     49.28 o
  -4 -11   7     4509.35     4459.30    173.25 o
  -3 -11   7      605.24      406.44    119.07 o
  -2 -11   7     1787.33     1832.24    130.57 o
  -1 -11   7     3406.98     3389.05    111.59 o
   0 -11   7      161.80      222.76     27.97 o
   1 -11   7     3645.96     3789.03    121.81 o
   2 -11   7      124.12      174.39     28.67 o
   3 -11   7     4269.25     4262.27    134.62 o
   4 -11   7      373.14      372.33     34.87 o
   5 -11   7     1081.80      984.82     77.02 o
   6 -11   7     1804.57     1804.81     78.22 o
   7 -11   7      564.90      594.81     47.22 o
   8 -11   7     1435.32     1530.06     92.54 o
  -8 -10   7      961.19     1014.73    134.28 o
  -7 -10   7     2213.05     2400.18    111.18 o
  -6 -10   7      344.34      406.59     45.32 o
  -5 -10   7     9037.53     9256.68    315.37 o
  -4 -10   7       92.48       85.32     21.52 o
  -3 -10   7     2490.18     2445.67    120.93 o
  -2 -10   7      353.55      325.97     29.68 o
  -1 -10   7     3537.74     3471.74    229.17 o
   0 -10   7     2607.09     2455.42     86.23 o
   1 -10   7      710.35      650.63     67.67 o
   2 -10   7     4345.19     4190.57    112.83 o
   3 -10   7        8.37       15.95     15.47 o
   4 -10   7     3067.30     3068.37     94.88 o
   5 -10   7        4.69       22.52     17.05 o
   6 -10   7     2969.90     2885.66    103.80 o
   7 -10   7     1251.34     1258.69     67.40 o
   8 -10   7     1436.05     1470.50     88.36 o
   9 -10   7      986.64     1001.57    126.86 o
  -9  -9   7     3346.70     3274.58    150.60 o
  -8  -9   7      729.96      661.22     55.08 o
  -7  -9   7     3617.56     3756.48    151.51 o
  -6  -9   7     3676.46     3579.99    114.85 o
  -5  -9   7     3208.30     3294.51    129.70 o
  -4  -9   7     1763.67     1910.72     64.05 o
  -3  -9   7      203.93      213.66     23.24 o
  -2  -9   7     1554.51     1574.66     48.32 o
  -1  -9   7      516.18      520.81     29.16 o
   0  -9   7     5636.60     5514.21    127.75 o
   1  -9   7     5362.29     5221.40    122.58 o
   2  -9   7     1046.19     1001.61     55.79 o
   3  -9   7     1553.11     1576.91     51.09 o
   4  -9   7      711.86      684.16     36.23 o
   5  -9   7     4155.55     3996.24    110.94 o
   6  -9   7       98.27      104.33     21.02 o
   7  -9   7     3606.02     3531.74    126.57 o
   8  -9   7      124.43      146.77     31.53 o
   9  -9   7     1135.01     1186.09     65.74 o
 -10  -8   7     3581.04     3774.70    156.40 o
  -9  -8   7       29.68       54.03     49.34 o
  -8  -8   7     4964.54     5281.07    197.20 o
  -7  -8   7      268.04      307.95     35.86 o
  -6  -8   7     7543.31     7708.61    194.95 o
  -5  -8   7      815.34      773.98     36.54 o
  -4  -8   7      782.14      845.85     32.68 o
  -3  -8   7      370.36      389.91     22.00 o
  -2  -8   7      155.08      168.97     19.31 o
  -1  -8   7     4494.17     4667.34    129.10 o
   0  -8   7       76.49       85.92     13.40 o
   1  -8   7     9796.06     9867.18    231.99 o
   2  -8   7     3881.91     3792.53     93.99 o
   3  -8   7     1317.29     1248.08     46.94 o
   4  -8   7       35.59       66.06     16.02 o
   5  -8   7     4338.25     4281.40    115.72 o
   6  -8   7     3063.19     3189.08     94.20 o
   7  -8   7     1208.92     1201.61     55.15 o
   8  -8   7     2315.32     2360.25     93.56 o
   9  -8   7       28.99       49.18     26.24 o
  10  -8   7     1222.31     1247.85     72.75 o
 -11  -7   7     1351.67      731.86    210.33 o
 -10  -7   7     1781.29     2011.06    100.13 o
  -9  -7   7     3156.62     3191.44    134.00 o
  -8  -7   7     3030.38     3179.76    104.84 o
  -7  -7   7     2494.45     2598.47     80.97 o
  -6  -7   7      246.97      254.53     23.20 o
  -5  -7   7     4910.22     4857.29    114.45 o
  -4  -7   7      789.64      770.91     33.87 o
  -3  -7   7     3007.22     3139.75     78.68 o
  -2  -7   7     3777.91     3840.84     84.40 o
  -1  -7   7     3779.30     3842.76    121.93 o
   0  -7   7     4044.28     4218.12    100.10 o
   1  -7   7      437.95      474.79     24.23 o
   2  -7   7     6059.15     6154.46    139.74 o
   3  -7   7     1046.05     1077.12     48.80 o
   4  -7   7    10367.28    10164.68    236.57 o
   5  -7   7       17.63       73.29     16.50 o
   6  -7   7     2610.73     2562.79    112.65 o
   7  -7   7     2506.82     2566.61     81.76 o
   8  -7   7     1495.06     1593.61    107.72 o
   9  -7   7     1790.57     1687.22     76.95 o
  10  -7   7      592.37      645.49     51.33 o
 -11  -6   7     2227.06     2194.14    105.41 o
 -10  -6   7      402.60      430.29     45.90 o
  -9  -6   7     4464.19     4425.24    167.43 o
  -8  -6   7      523.11      514.38     32.41 o
  -7  -6   7     1248.49     1314.42     44.21 o
  -6  -6   7     3953.91     3868.87     94.53 o
  -5  -6   7       18.80       39.79     11.04 o
  -4  -6   7     6031.64     6073.33    136.95 o
  -3  -6   7       98.59      124.87     13.46 o
  -2  -6   7     8481.77     8329.26    180.46 o
  -1  -6   7     1213.94     1136.24     60.21 o
   0  -6   7     8356.57     8359.44    218.02 o
   1  -6   7     4509.46     4626.51    121.36 o
   2  -6   7     4635.73     4509.07    130.50 o
   3  -6   7     5048.87     5266.02    130.82 o
   4  -6   7     1208.45     1198.12     44.37 o
   5  -6   7     7711.56     7550.24    182.06 o
   6  -6   7       51.41       47.39     15.76 o
   7  -6   7     3902.31     3933.00    126.87 o
   8  -6   7      896.33      887.30     51.86 o
   9  -6   7     1043.96     1117.46     61.12 o
  10  -6   7      842.98      855.73     70.97 o
 -12  -5   7     1569.13     1609.07     88.38 o
 -11  -5   7      327.36      327.91     41.43 o
 -10  -5   7     3190.67     3122.67    117.00 o
  -9  -5   7        4.38       -0.64     13.88 o
  -8  -5   7     3489.81     3513.22     89.84 o
  -7  -5   7       16.94       22.19     10.55 o
  -6  -5   7     5162.65     5351.69    122.87 o
  -5  -5   7     2824.51     2857.75     73.01 o
  -4  -5   7     1664.95     1655.79     48.06 o
  -3  -5   7     4201.99     4329.46    100.41 o
  -2  -5   7      326.42      321.02     18.53 o
  -1  -5   7     8196.83     8337.63    178.85 o
   0  -5   7        2.18       13.42      8.06 o
   1  -5   7    10885.54    11133.93    235.06 o
   2  -5   7     1983.65     1989.48    106.33 o
   3  -5   7     7010.20     7156.41    169.46 o
   4  -5   7     3580.47     3782.62     94.84 o
   5  -5   7     1983.82     2021.42     62.76 o
   6  -5   7     2304.77     2443.19     73.83 o
   7  -5   7      153.84      171.07     25.68 o
   8  -5   7     2428.20     2276.69    167.74 o
   9  -5   7      292.49      314.64     36.22 o
  10  -5   7     1677.18     1678.12    114.62 o
  11  -5   7      831.25      950.00     77.38 o
 -12  -4   7     2348.83     2288.78    158.39 o
 -11  -4   7     1734.66     1758.59     72.80 o
 -10  -4   7     1973.18     1979.73     69.41 o
  -9  -4   7     4855.83     4806.16    116.06 o
  -8  -4   7     2491.36     2391.50     66.42 o
  -7  -4   7     8913.98     8968.81    194.94 o
  -6  -4   7        6.01       11.43      9.12 o
  -5  -4   7     7273.81     7351.74    161.21 o
  -4  -4   7      899.63      844.70     30.10 o
  -3  -4   7     5706.06     6008.87    133.10 o
  -2  -4   7     2233.95     2236.15     57.69 o
  -1  -4   7     5773.57     5531.82    187.67 o
   0  -4   7     9929.81    10474.85    220.24 o
   1  -4   7      322.77      336.41     18.47 o
   2  -4   7    10243.23    10477.43    212.52 o
   3  -4   7       56.03       77.36     17.99 o
   4  -4   7     5685.71     5858.83    128.93 o
   5  -4   7      775.32      820.50     34.74 o
   6  -4   7     1437.04     1564.68     53.33 o
   7  -4   7     2135.93     2159.54    101.57 o
   8  -4   7      924.60      897.76     49.28 o
   9  -4   7     2557.36     2557.48    119.24 o
  10  -4   7       83.89       65.29     32.47 o
  11  -4   7     1644.12     1514.24     94.16 o
 -13  -3   7     1718.79     1728.43     93.90 o
 -12  -3   7      202.20      220.56     30.52 o
 -11  -3   7     4053.61     3966.32    116.88 o
 -10  -3   7     1665.84     1629.05     61.03 o
  -9  -3   7     4340.71     4276.95    105.07 o
  -8  -3   7     3654.81     3677.95     91.39 o
  -7  -3   7     3223.92     3181.73     90.15 o
  -6  -3   7     7289.58     7269.59    159.38 o
  -5  -3   7       12.88       17.11      9.88 o
  -4  -3   7     8818.89     8658.16    184.65 o
  -3  -3   7      935.07     1037.35     33.01 o
  -2  -3   7    11039.31    10828.64    205.58 o
  -1  -3   7      394.92      442.34     18.10 o
   0  -3   7    13977.09    14767.00    258.19 o
   1  -3   7    10280.07    11164.28    223.08 o
   2  -3   7      447.35      414.80     29.68 o
   3  -3   7     7457.09     7449.59    161.80 o
   4  -3   7      229.48      248.56     16.30 o
   5  -3   7     6214.69     5828.41    282.35 o
   6  -3   7      147.83      148.16     17.91 o
   7  -3   7      180.41      201.43     31.74 o
   8  -3   7     1618.65     1785.16     71.71 o
   9  -3   7     1362.18     1517.60     96.08 o
  10  -3   7     4181.33     4254.42    223.31 o
  11  -3   7      870.42      798.54     68.42 o
 -13  -2   7      746.13      762.40     61.32 o
 -12  -2   7     2842.19     2805.27    123.80 o
 -11  -2   7      127.97      108.56     24.81 o
 -10  -2   7     5241.14     5019.96    138.12 o
  -9  -2   7      573.79      553.42     28.65 o
  -8  -2   7     2353.10     2420.80     79.67 o
  -7  -2   7       87.60      119.94     13.98 o
  -6  -2   7     3281.73     3104.50     76.68 o
  -5  -2   7     5165.00     5103.11    114.70 o
  -4  -2   7       56.24       59.77      9.37 o
  -3  -2   7    14399.95    14702.78    274.22 o
  -2  -2   7        4.76       15.06      6.38 o
  -1  -2   7    13026.93    13178.08    225.90 o
   0  -2   7      735.58      780.08     20.59 o
   1  -2   7     9739.11    10000.60    171.60 o
   2  -2   7     3986.34     4017.35    149.49 o
   3  -2   7     5035.89     4849.16    134.04 o
   4  -2   7     2581.60     2617.30     63.56 o
   5  -2   7     2504.47     2699.64     74.78 o
   6  -2   7      752.71      802.17     39.88 o
   7  -2   7      118.13      119.08     27.02 o
   8  -2   7     7289.71     7549.22    263.44 o
   9  -2   7     1106.76     1279.95     74.12 o
  10  -2   7     4543.45     4863.95    190.82 o
  11  -2   7      222.53      221.48     43.50 o
 -13  -1   7      587.40      541.07     43.49 o
 -12  -1   7     3585.41     3640.94    111.89 o
 -11  -1   7     1465.06     1456.51     58.13 o
 -10  -1   7     1430.87     1415.00     55.59 o
  -9  -1   7     3488.69     3387.34     99.01 o
  -8  -1   7      330.52      305.86     20.34 o
  -7  -1   7     3024.90     3127.12     78.44 o
  -6  -1   7      101.22      121.58     12.94 o
  -5  -1   7     8071.31     8225.22    176.02 o
  -4  -1   7     4147.02     4373.57     82.85 o
  -3  -1   7     5839.76     5844.21    105.88 o
  -2  -1   7     6758.40     6917.59    123.08 o
  -1  -1   7      415.87      440.54     15.30 o
   0  -1   7    12525.02    12885.91    223.78 o
   1  -1   7      554.70      696.67     21.81 o
   2  -1   7     8087.91     8140.04    164.23 o
   3  -1   7      457.68      500.84     18.36 o
   4  -1   7     4121.09     4131.11     86.41 o
   5  -1   7     2019.52     1986.67     46.90 o
   6  -1   7     3899.95     3837.58    114.46 o
   7  -1   7     5186.06     5225.25    172.57 o
   8  -1   7      874.14      991.17     85.32 o
   9  -1   7     4428.70     4719.92    260.40 o
  10  -1   7        2.27       20.57     26.55 o
  11  -1   7     1436.05     1621.97    143.19 o
 -14   0   7       72.53       55.50     25.53 o
 -13   0   7     2115.52     2223.14     88.80 o
 -12   0   7      486.89      477.09     40.05 o
 -11   0   7     2821.17     2868.45     80.71 o
 -10   0   7      512.89      468.45     30.86 o
  -9   0   7     1923.03     1844.53     63.12 o
  -8   0   7     6251.72     5988.74    155.44 o
  -7   0   7     1749.46     1716.58     49.46 o
  -6   0   7    11321.99    11635.41    273.66 o
  -5   0   7      576.84      635.29     22.24 o
  -4   0   7    11130.98    11413.80    207.68 o
  -3   0   7      476.10      518.75     18.22 o
  -2   0   7     8055.53     8228.02    144.05 o
  -1   0   7     1787.99     1905.22     43.17 o
   0   0   7     4618.51     4882.27     84.04 o
   1   0   7     7635.75     7778.66    134.15 o
   2   0   7     1508.94     1686.77     37.75 o
   3   0   7     7783.32     7794.85    156.42 o
   4   0   7        5.50       15.55      6.41 o
   5   0   7     5188.09     5061.45    114.87 o
   6   0   7       14.56       22.41     12.91 o
   7   0   7     1682.97     1620.89     77.31 o
   8   0   7     4849.55     4979.50    182.45 o
   9   0   7     1086.11     1140.68    109.80 o
  10   0   7     2628.47     2683.01    120.53 o
  11   0   7      112.60       84.48     37.47 o
 -14   1   7     1096.16     1119.52    112.77 o
 -13   1   7      107.59      108.90     24.37 o
 -12   1   7     2663.03     2582.52     77.17 o
 -11   1   7       57.99       60.52     15.20 o
 -10   1   7     2837.30     2738.67     82.24 o
  -9   1   7      211.74      225.94     22.06 o
  -8   1   7     8021.39     7937.15    197.11 o
  -7   1   7     4994.51     4805.91    126.10 o
  -6   1   7     4396.81     4137.59    109.90 o
  -5   1   7     6869.73     6961.62    136.70 o
  -4   1   7     2718.95     2724.57     54.89 o
  -3   1   7    15458.23    15878.28    292.24 o
  -2   1   7        0.00       15.72      5.63 o
  -1   1   7    14362.86    14874.19    237.86 o
   0   1   7      854.02      949.48     21.59 o
   1   1   7    10171.51    10457.21    220.78 o
   2   1   7      482.10      477.38     14.36 o
   3   1   7     4580.07     4531.25     85.75 o
   4   1   7     4339.37     4334.92    127.98 o
   5   1   7      657.90      711.90     24.95 o
   6   1   7     2744.97     2868.29    139.85 o
   7   1   7      693.47      730.01     47.37 o
   8   1   7     4226.40     4455.81    238.89 o
   9   1   7      845.24      873.40     57.88 o
  10   1   7     1895.67     1954.30     97.07 o
 -14   2   7     1663.57     1647.00    138.73 o
 -13   2   7     1329.51     1114.79     85.40 o
 -12   2   7     1152.85     1085.08     45.16 o
 -11   2   7      877.02      852.35     38.03 o
 -10   2   7     1178.58     1146.75     42.40 o
  -9   2   7     7764.23     7307.20    186.25 o
  -8   2   7       15.35       36.83     12.17 o
  -7   2   7    10424.25    10652.21    255.33 o
  -6   2   7     1562.36     1581.25     51.83 o
  -5   2   7    10794.03    10844.20    188.73 o
  -4   2   7     5369.70     5252.70     95.79 o
  -3   2   7      476.25      446.14     15.85 o
  -2   2   7     7192.32     7160.84    129.64 o
  -1   2   7     1133.28     1285.67     29.65 o
   0   2   7    14682.00    15093.35    284.00 o
   1   2   7      844.31      904.91     23.20 o
   2   2   7     6709.43     6292.79    140.17 o
   3   2   7     3386.12     3416.17     72.83 o
   4   2   7     4128.01     4217.91     88.97 o
   5   2   7     5254.76     5219.69    122.22 o
   6   2   7     1548.08     1653.44    112.40 o
   7   2   7     2810.80     2713.03    107.93 o
   8   2   7        3.39       24.66     19.91 o
   9   2   7     4268.98     2952.73    178.05 o
  10   2   7      107.18       90.94     29.78 o
 -14   3   7        0.07       27.45     45.26 o
 -13   3   7     3012.88     2969.61    207.26 o
 -12   3   7      553.46      551.33     46.24 o
 -11   3   7     3979.97     4018.10    103.67 o
 -10   3   7     2646.39     2444.96     70.12 o
  -9   3   7     1557.74     1557.24     64.68 o
  -8   3   7     8537.80     8449.20    209.40 o
  -7   3   7     1498.86     1473.81     44.50 o
  -6   3   7    10177.15    10529.29    252.33 o
  -5   3   7      121.64      148.55      9.78 o
  -4   3   7     1118.28      963.50     24.41 o
  -3   3   7      151.43      148.65     12.47 o
  -2   3   7     3949.54     3836.18     75.55 o
  -1   3   7     8325.36     8414.37    147.17 o
   0   3   7      841.45      939.56     20.03 o
   1   3   7     8381.61     8444.28    141.26 o
   2   3   7       50.55       49.09      7.15 o
   3   3   7     3388.99     3323.34     79.53 o
   4   3   7      382.93      431.84     26.66 o
   5   3   7     6218.54     5900.12    210.15 o
   6   3   7     3865.11     3790.57    134.71 o
   7   3   7      553.74      469.32    128.35 o
   8   3   7     3048.71     3242.47    125.79 o
   9   3   7     1917.58     1854.89     86.62 o
  10   3   7     2140.52     2264.42    103.62 o
 -14   4   7     2219.25     2420.80    173.60 o
 -13   4   7      148.05      179.59     40.06 o
 -12   4   7     2986.40     3108.45    120.93 o
 -11   4   7       88.98       97.14     24.97 o
 -10   4   7     7213.12     6787.65    178.00 o
  -9   4   7     1568.63     1472.95     54.59 o
  -8   4   7     4667.78     4615.62    123.96 o
  -7   4   7     2915.37     2921.44     83.35 o
  -6   4   7     4203.95     4313.35    100.42 o
  -5   4   7     3842.77     3905.34     74.57 o
  -4   4   7       88.98       98.33      7.81 o
  -3   4   7     1803.39     1718.64     33.13 o
  -2   4   7        4.34       12.54      5.16 o
  -1   4   7    12628.94    13366.74    228.69 o
   0   4   7     2890.80     2947.01     61.40 o
   1   4   7     5350.40     5383.80    111.29 o
   2   4   7     2781.62     2739.36     61.01 o
   3   4   7       24.65       25.27      6.85 o
   4   4   7     2334.55     2291.92     58.13 o
   5   4   7      312.72      319.92     20.12 o
   6   4   7     6875.63     6689.84    219.65 o
   7   4   7      349.16      383.06     32.53 o
   8   4   7     4070.12     3830.04    483.71 o
   9   4   7      343.24      350.36     45.63 o
 -13   5   7     1429.13     1383.98     79.13 o
 -12   5   7      445.99      480.33     45.07 o
 -11   5   7     3560.32     3377.50    123.57 o
 -10   5   7      139.04      115.23     25.06 o
  -9   5   7     7626.51     7434.68    224.96 o
  -8   5   7        5.01       15.52     11.24 o
  -7   5   7     3069.71     2931.50     85.15 o
  -6   5   7     1090.24      991.18     29.94 o
  -5   5   7     3214.27     3175.19     62.26 o
  -4   5   7     3805.11     3794.34     70.76 o
  -3   5   7      372.15      384.26     14.51 o
  -2   5   7    12693.47    13350.91    250.66 o
  -1   5   7      466.19      470.25     27.36 o
   0   5   7    11125.66    11079.29    208.84 o
   1   5   7      211.23      216.51      9.92 o
   2   5   7     5168.42     5149.03    106.77 o
   3   5   7     2076.34     2032.49     49.87 o
   4   5   7     5336.07     5375.43    141.28 o
   5   5   7     4806.47     4965.79    163.80 o
   6   5   7      981.37     1021.48     49.18 o
   7   5   7     2003.71     2017.52     82.47 o
   8   5   7      118.93      108.21     24.11 o
   9   5   7     1936.30     1978.19     88.20 o
 -13   6   7     2018.19     1969.18    125.08 o
 -12   6   7     1596.44     1483.34     75.97 o
 -11   6   7     1936.15     1992.05     86.89 o
 -10   6   7     2341.16     2297.41     92.59 o
  -9   6   7     1364.02     1289.85     81.98 o
  -8   6   7     1388.74     1346.25     67.04 o
  -7   6   7        4.09        8.75     10.43 o
  -6   6   7     4679.98     4580.47     95.32 o
  -5   6   7      222.54      243.18     11.93 o
  -4   6   7     3662.46     3654.06     84.25 o
  -3   6   7     3910.58     3988.44     75.15 o
  -2   6   7     2614.48     2685.65     53.04 o
  -1   6   7     7995.47     7882.20    151.50 o
   0   6   7     2142.22     2143.40     51.66 o
   1   6   7    10277.46    10035.25    200.28 o
   2   6   7       35.51       40.39      7.75 o
   3   6   7     3904.63     3854.65     86.85 o
   4   6   7      843.13      886.68     31.09 o
   5   6   7     3256.26     3269.09    111.56 o
   6   6   7     1013.69      991.46     47.00 o
   7   6   7     1939.65     1959.38     79.78 o
   8   6   7     1854.52     1863.12     80.01 o
 -13   7   7       54.24       51.42     29.59 o
 -12   7   7     2709.38     2740.96    112.50 o
 -11   7   7      388.69      427.21     40.83 o
 -10   7   7     2601.44     2681.82    104.51 o
  -9   7   7      103.18      148.77     25.33 o
  -8   7   7     1396.19     1373.88     61.72 o
  -7   7   7     2091.97     2198.79     82.16 o
  -6   7   7     3331.42     3446.45    112.16 o
  -5   7   7     8740.16     8782.64    167.94 o
  -4   7   7       20.75       31.10      7.15 o
  -3   7   7     4118.13     4040.55     84.55 o
  -2   7   7     1174.70     1193.87     30.70 o
  -1   7   7     5976.60     6193.08    120.94 o
   0   7   7     2029.57     2101.83     44.67 o
   1   7   7     3667.66     3679.79    241.12 o
   2   7   7     3040.86     2877.80    203.28 o
   3   7   7       86.26       74.19     13.35 o
   4   7   7     2653.17     2660.72     72.74 o
   5   7   7        4.89        8.02     10.67 o
   6   7   7     4062.59     4213.00    198.09 o
   7   7   7      391.90      382.07     31.53 o
   8   7   7     1484.78     1551.61     71.59 o
 -12   8   7      365.62      576.44     71.17 o
 -11   8   7     3308.59     3355.63    190.96 o
 -10   8   7        0.33       49.70     22.03 o
  -9   8   7     4288.77     4253.64    143.08 o
  -8   8   7       47.54       67.93     20.06 o
  -7   8   7     5604.49     5635.89    172.91 o
  -6   8   7     4567.51     4764.12    147.95 o
  -5   8   7     2682.48     2787.66    126.87 o
  -4   8   7     3754.87     3742.64    104.23 o
  -3   8   7      263.98      278.98     23.81 o
  -2   8   7     6392.29     6372.94    126.08 o
  -1   8   7      165.56      156.22      9.24 o
   0   8   7     6561.42     6305.50    162.46 o
   1   8   7     1286.34     1165.73     82.88 o
   2   8   7     2124.99     1902.21    158.77 o
   4   8   7     1347.93     1283.47     69.00 o
   5   8   7     3162.07     3173.82    155.06 o
   6   8   7      114.84      132.06     27.45 o
   7   8   7     2031.91     1957.11    114.25 o
 -12   9   7     1028.73     1238.44     72.67 o
 -11   9   7     1037.35     1142.40    120.63 o
 -10   9   7     3036.59     3059.50    115.09 o
  -9   9   7     1391.53     1355.18     65.68 o
  -8   9   7     2695.67     2716.52     98.94 o
  -7   9   7        4.44       20.31     16.51 o
  -6   9   7     5205.47     5271.71    162.09 o
  -5   9   7     1756.23     1823.22     61.25 o
  -4   9   7      320.63      388.79     27.96 o
  -3   9   7     2262.18     2235.19     58.83 o
  -2   9   7     2646.63     2539.76     63.37 o
  -1   9   7     5985.37     5820.49    129.14 o
   0   9   7      361.20      375.39     48.48 o
   1   9   7     4442.34     4235.16    203.90 o
   4   9   7      259.09      255.95     24.48 o
   5   9   7     2413.97     2510.57    126.12 o
   6   9   7      859.68      862.82     61.58 o
 -11  10   7     1044.92     1192.33     68.12 o
 -10  10   7     2805.91     2919.31    171.03 o
  -9  10   7      169.46      282.50     33.29 o
  -8  10   7     1647.67     1677.00     72.56 o
  -7  10   7      923.96      958.96     49.86 o
  -6  10   7       26.67       53.62     17.48 o
  -5  10   7     4659.13     4577.69    126.85 o
  -4  10   7     1565.47     1575.53     54.62 o
  -3  10   7     1931.30     1952.16     61.40 o
  -2  10   7      429.84      427.67     28.59 o
  -1  10   7     3609.00     3648.05     85.08 o
   0  10   7     2498.89     2506.78     71.24 o
   1  10   7      825.11      826.08     73.17 o
   2  10   7     2550.43     2428.96    198.83 o
   5  10   7       53.63       62.32     20.03 o
 -10  11   7       18.58       19.64     22.73 o
  -9  11   7     1305.15     1309.67     66.39 o
  -8  11   7       58.71       82.92     23.00 o
  -7  11   7      233.97      267.90     29.07 o
  -6  11   7     4693.11     4762.77    135.02 o
  -5  11   7      688.54      652.99     35.33 o
  -4  11   7     3674.98     3661.81    145.20 o
  -3  11   7      229.29      241.54     19.47 o
  -2  11   7     2867.84     2990.75     85.40 o
  -1  11   7        4.58       26.70      9.46 o
   0  11   7     3379.73     3331.89    115.27 o
   1  11   7      580.32      529.86     62.32 o
   2  11   7     2067.16     1669.26    155.06 o
   3  11   7      960.64      968.17    121.67 o
  -9  12   7        1.93       25.61     24.88 o
  -8  12   7     1367.96     1402.16     91.62 o
  -7  12   7      731.12      733.55     41.94 o
  -6  12   7     2294.73     2456.87     82.13 o
  -5  12   7      593.82      623.21     35.74 o
  -4  12   7     2102.25     2124.99     70.00 o
  -3  12   7     2207.02     2216.38     70.07 o
  -2  12   7     1082.12     1070.56     40.85 o
  -1  12   7     2031.19     2095.96    135.77 o
   0  12   7      208.96      245.25     34.87 o
  -7  13   7     1414.54     1515.76     83.60 o
  -6  13   7       12.58       37.42     20.49 o
  -5  13   7     2716.19     2986.13    103.03 o
  -4  13   7       77.13      113.69     25.05 o
  -3  13   7     2966.63     3149.94    170.11 o
  -2  13   7      952.84     1048.67    171.38 o
  -1  13   7     1487.17     1525.20    220.71 o
   0  13   7     1575.51     1509.13     73.84 o
  -3 -13   8      698.07      628.27    140.59 o
  -2 -13   8     1271.25     1226.12     78.14 o
  -1 -13   8      953.52      934.28     67.62 o
   0 -13   8     1627.52     1499.88     86.76 o
   1 -13   8     1980.42     1961.37    101.18 o
   2 -13   8       99.63      109.74     51.93 o
   3 -13   8     1544.86      626.90     80.87 o
   4 -13   8       10.17       41.16     30.69 o
  -5 -12   8     2474.72     2652.25    125.08 o
  -4 -12   8      144.10      171.78     38.56 o
  -3 -12   8     3041.22     3206.51    140.93 o
  -2 -12   8       34.25        6.31     24.66 o
  -1 -12   8     3521.66     3181.71    137.16 o
   0 -12   8      968.18      996.96     66.88 o
   1 -12   8     2011.76     1935.06     92.11 o
   2 -12   8     1808.90     1780.16     76.38 o
   3 -12   8      615.84      570.30     44.22 o
   4 -12   8     2536.09     2614.10    139.81 o
   5 -12   8       87.24      147.22     31.30 o
   6 -12   8     2646.61     2578.16    125.53 o
  -7 -11   8     2294.42     2279.64    112.48 o
  -6 -11   8      832.58      889.92     66.88 o
  -5 -11   8     1559.64     1678.28     91.28 o
  -4 -11   8     1828.79     1792.14     93.69 o
  -3 -11   8      755.35      795.82     82.72 o
  -2 -11   8     3522.77     3412.19    165.54 o
  -1 -11   8       95.60       92.18     23.00 o
   0 -11   8     5769.49     5763.09    280.85 o
   1 -11   8       37.59       44.14     23.52 o
   2 -11   8     2221.90     2189.05     92.96 o
   3 -11   8     1212.87     1229.65     60.78 o
   4 -11   8     1159.43     1138.59     58.52 o
   5 -11   8     2248.47     2219.19     88.92 o
   6 -11   8      481.00      509.42     43.25 o
   7 -11   8     1267.14     1082.04     77.74 o
  -8 -10   8     2425.30     2605.70    122.88 o
  -7 -10   8      125.38      146.30     35.93 o
  -6 -10   8     3482.20     3662.56    151.60 o
  -5 -10   8     1649.24     1838.26    238.15 o
  -4 -10   8     4833.82     4844.55    148.54 o
  -3 -10   8      339.38      353.91     33.26 o
  -2 -10   8     2857.78     3027.42    103.42 o
  -1 -10   8     2152.69     2015.67     77.59 o
   0 -10   8     1059.90     1137.99     54.63 o
   1 -10   8     4936.73     4921.38    150.48 o
   2 -10   8      402.82      414.15     34.83 o
   3 -10   8     1892.14     1838.83     92.95 o
   4 -10   8      268.21      291.73     27.98 o
   5 -10   8     1942.40     1799.88     75.82 o
   6 -10   8     1589.04     1584.67     80.79 o
   7 -10   8     1180.75     1261.91    114.25 o
   8 -10   8     1667.25     1704.49    133.17 o
  -9  -9   8     1160.00     1166.33     80.50 o
  -8  -9   8     1564.32     1694.92     92.32 o
  -7  -9   8     2240.85     2440.38    113.22 o
  -6  -9   8      387.35      389.67     30.19 o
  -5  -9   8     5356.73     5449.00    146.63 o
  -4  -9   8      208.32      210.17     22.38 o
  -3  -9   8     2978.12     2984.19     89.63 o
  -2  -9   8      106.05      121.38     16.56 o
  -1  -9   8     3081.09     3084.36     91.81 o
   0  -9   8     2770.23     2751.41     74.45 o
   1  -9   8     1113.41     1222.59     43.47 o
   2  -9   8     3981.28     3974.03    100.47 o
   3  -9   8       52.87       63.95     15.53 o
   4  -9   8     1892.13     1865.77     64.78 o
   5  -9   8      116.73      127.05     22.46 o
   6  -9   8     2186.60     2170.20     74.67 o
   7  -9   8      409.89      423.47     41.25 o
   8  -9   8      850.95      941.06     59.91 o
 -10  -8   8        0.36       13.43     28.31 o
  -9  -8   8     5130.14     5361.74    204.31 o
  -8  -8   8       24.98       38.45     29.68 o
  -7  -8   8     2353.21     2414.75     79.54 o
  -6  -8   8      438.10      455.07     35.31 o
  -5  -8   8     1044.84     1030.81     44.94 o
  -4  -8   8     4560.87     4481.65    108.71 o
  -3  -8   8      354.52      376.69     23.48 o
  -2  -8   8     5021.07     5133.42    120.90 o
  -1  -8   8        4.66       17.85     11.16 o
   0  -8   8     5069.93     4845.92    117.43 o
   1  -8   8     1650.02     1676.51     52.19 o
   2  -8   8     1482.98     1444.28     53.51 o
   3  -8   8      934.37     1105.50     47.58 o
   4  -8   8     5038.22     4884.84    128.73 o
   5  -8   8     2547.66     2583.78     80.72 o
   6  -8   8      276.33      295.06     27.99 o
   7  -8   8     3449.57     3368.60    118.07 o
   8  -8   8      336.80      297.38     54.01 o
   9  -8   8     1700.74     1645.64     80.71 o
 -11  -7   8     1603.44     1639.86    112.40 o
 -10  -7   8     2023.78     2097.96    103.81 o
  -9  -7   8     1092.92     1239.56     84.20 o
  -8  -7   8     1704.06     1768.09     64.82 o
  -7  -7   8        7.20       13.50     14.70 o
  -6  -7   8     3096.59     3008.50     90.95 o
  -5  -7   8     3899.31     3881.85     95.92 o
  -4  -7   8     7625.80     7850.53    174.28 o
  -3  -7   8      648.35      630.43     28.66 o
  -2  -7   8      954.91      969.81     35.71 o
  -1  -7   8     5643.57     5806.25    133.73 o
   0  -7   8      129.76      159.39     16.41 o
   1  -7   8     7461.19     7445.88    166.28 o
   2  -7   8      189.44      199.21     18.58 o
   3  -7   8     4473.86     4379.66    115.23 o
   4  -7   8      369.70      433.91     32.23 o
   5  -7   8     4321.84     4399.19    118.31 o
   6  -7   8     4535.49     4474.79    141.26 o
   7  -7   8      945.18      937.85     72.72 o
   8  -7   8     3298.80     3023.93    183.27 o
   9  -7   8      162.70      183.90     33.91 o
 -11  -6   8       21.74       23.73     29.68 o
 -10  -6   8      549.56      667.60     54.80 o
  -9  -6   8      730.14      773.13     41.63 o
  -8  -6   8     1589.99     1571.18     60.06 o
  -7  -6   8     6466.26     6663.69    152.32 o
  -6  -6   8       35.53       38.43     12.89 o
  -5  -6   8     7813.19     7673.38    171.21 o
  -4  -6   8       26.71       39.46     11.71 o
  -3  -6   8     3477.76     3468.40     86.12 o
  -2  -6   8      668.51      681.05     28.73 o
  -1  -6   8     4855.08     4982.71    115.76 o
   0  -6   8     5595.40     5659.90    129.15 o
   1  -6   8     2169.65     2065.95     99.56 o
   2  -6   8     5707.45     5817.39    133.77 o
   3  -6   8       76.55       68.61     15.42 o
   4  -6   8     3599.41     3479.68     95.31 o
   5  -6   8      129.01      150.88     26.02 o
   6  -6   8     3425.68     3520.77    116.38 o
   7  -6   8     1972.75     1969.92     79.50 o
   8  -6   8     1548.10     1567.47     72.09 o
   9  -6   8     2281.53     2365.14    120.13 o
  10  -6   8      270.09      254.33     47.42 o
 -12  -5   8      287.43      328.60     44.83 o
 -11  -5   8     1843.74     1856.40    217.00 o
 -10  -5   8      214.08      218.50     26.32 o
  -9  -5   8     4099.09     4088.98    231.27 o
  -8  -5   8      230.81      251.03     21.78 o
  -7  -5   8     4872.15     5094.28    140.30 o
  -6  -5   8     4761.02     4587.13    109.78 o
  -5  -5   8      806.00      813.29     32.24 o
  -4  -5   8     8618.94     8544.90    186.38 o
  -3  -5   8      279.33      240.55     17.66 o
  -2  -5   8     7743.52     7438.45    163.57 o
  -1  -5   8       34.17       45.48     11.55 o
   0  -5   8     6227.06     6300.74    140.84 o
   1  -5   8     2163.54     2245.41     68.32 o
   2  -5   8     4592.67     4710.90    118.21 o
   3  -5   8     4193.53     4337.76    111.62 o
   4  -5   8     2522.48     2496.43     73.27 o
   5  -5   8     3194.50     3155.49     88.88 o
   6  -5   8        2.02       29.28     18.45 o
   7  -5   8     2840.04     2867.15    100.67 o
   8  -5   8      563.53      623.97     54.22 o
   9  -5   8     1684.86     1833.32    117.22 o
  10  -5   8      654.56      620.63     62.69 o
 -12  -4   8     1272.56     1252.43     77.64 o
 -11  -4   8      693.33      736.24     43.12 o
 -10  -4   8     3695.48     3737.03    110.83 o
  -9  -4   8      697.55      758.66     34.76 o
  -8  -4   8    11854.17    11529.07    281.69 o
  -7  -4   8     1130.23     1121.85     42.74 o
  -6  -4   8     3113.77     3172.91     81.00 o
  -5  -4   8     2652.79     2549.27     67.51 o
  -4  -4   8     4990.31     4925.75    128.33 o
  -3  -4   8     1860.88     1964.33     54.30 o
  -2  -4   8     1117.93     1219.51     38.61 o
  -1  -4   8    12873.56    12937.54    269.14 o
   0  -4   8       81.97      112.58      9.64 o
   1  -4   8     7277.43     7058.86    155.60 o
   2  -4   8     1050.88     1054.10     79.99 o
   3  -4   8     7842.61     8052.49    188.18 o
   4  -4   8     3058.91     3302.21     89.16 o
   5  -4   8     2170.07     2188.49     66.55 o
   6  -4   8     1762.83     1937.85     73.85 o
   7  -4   8      175.91      131.38     24.39 o
   8  -4   8     3280.30     3132.81    135.79 o
   9  -4   8       12.52       57.77     31.88 o
  10  -4   8     2476.16     2638.29    127.84 o
 -13  -3   8       27.43       69.84     33.00 o
 -12  -3   8     2824.98     2875.28    102.67 o
 -11  -3   8     1040.28      943.61     47.35 o
 -10  -3   8     2051.95     2093.08     73.40 o
  -9  -3   8     8512.52     8377.72    187.31 o
  -8  -3   8      297.30      295.65     21.97 o
  -7  -3   8     1994.70     2169.49     69.31 o
  -6  -3   8     1044.71     1067.02     37.07 o
  -5  -3   8     5262.57     5181.96    118.74 o
  -4  -3   8     1403.53     1425.74     42.72 o
  -3  -3   8     7155.29     7552.82    163.63 o
  -2  -3   8     4247.77     4562.34    104.78 o
  -1  -3   8     1946.27     1869.65     46.32 o
   0  -3   8     4658.70     4837.20    100.82 o
   1  -3   8     1223.57     1245.98     35.32 o
   2  -3   8     8174.82     8202.87    169.61 o
   3  -3   8      190.72      187.75     19.81 o
   4  -3   8     3368.09     3420.04     82.43 o
   5  -3   8      816.86      904.04     36.90 o
   6  -3   8     2517.77     2624.65     97.36 o
   7  -3   8     3171.91     3188.77    133.74 o
   8  -3   8     1386.23     1382.26     79.61 o
   9  -3   8     3282.13     3347.41    144.61 o
  10  -3   8      994.59     1088.83     77.34 o
 -13  -2   8     1739.87     1678.01     75.80 o
 -12  -2   8       14.86       14.65     18.53 o
 -11  -2   8     3732.38     3434.28    105.99 o
 -10  -2   8        7.69        6.42     12.69 o
  -9  -2   8     5464.30     5529.78    130.63 o
  -8  -2   8     2436.38     2376.79     66.42 o
  -7  -2   8      208.03      189.29     17.24 o
  -6  -2   8     2601.94     2520.07     66.56 o
  -5  -2   8     1774.57     1588.23     46.49 o
  -4  -2   8     9400.76     9764.42    206.48 o
  -3  -2   8      174.46      209.84     13.75 o
  -2  -2   8     9311.20     9558.54    202.17 o
  -1  -2   8      939.44     1031.81     29.84 o
   0  -2   8     4784.01     4885.67     86.49 o
   1  -2   8     4203.40     4273.50     80.25 o
   2  -2   8     3229.21     3327.49     94.08 o
   3  -2   8     2567.13     2530.79     61.83 o
   4  -2   8      165.96      192.80     17.79 o
   5  -2   8     4842.14     4779.69    137.99 o
   6  -2   8      217.61      312.09     27.23 o
   7  -2   8     5516.89     5516.67    201.07 o
   8  -2   8      641.58      689.68     55.08 o
   9  -2   8     3953.96     4007.58    213.67 o
  10  -2   8      877.58      878.34    100.16 o
 -13  -1   8     1631.65     1507.31    111.51 o
 -12  -1   8     2119.29     2073.78     90.27 o
 -11  -1   8      500.49      505.00     34.59 o
 -10  -1   8     1865.06     1856.82     58.34 o
  -9  -1   8        1.31       -2.07     11.13 o
  -8  -1   8     5216.29     5093.36    120.12 o
  -7  -1   8      655.49      716.60     29.90 o
  -6  -1   8     5225.01     5248.50    119.76 o
  -5  -1   8     3792.03     3702.34    104.49 o
  -4  -1   8     2561.39     2572.79     58.54 o
  -3  -1   8     7467.15     7713.49    149.71 o
  -2  -1   8      484.14      523.46     19.97 o
  -1  -1   8    13889.64    13869.68    224.94 o
   0  -1   8      366.01      392.87     14.65 o
   1  -1   8     9898.77    10395.47    193.39 o
   2  -1   8     3098.41     3269.48     67.70 o
   3  -1   8     3085.92     3126.44     65.76 o
   4  -1   8     3977.19     3911.79     88.14 o
   5  -1   8     3854.29     3778.74    112.60 o
   6  -1   8     5248.00     5100.88    216.92 o
   7  -1   8      285.92      310.46     36.39 o
   8  -1   8     2067.44     2257.40    103.77 o
   9  -1   8        8.85       13.98     24.36 o
  10  -1   8     1814.21     1927.03    100.69 o
 -13   0   8      158.50      131.72     30.25 o
 -12   0   8      993.36     1082.01     71.44 o
 -11   0   8      979.07     1007.66     75.65 o
 -10   0   8      370.77      384.29     29.54 o
  -9   0   8     5026.30     4859.27    116.62 o
  -8   0   8      689.46      653.34     29.20 o
  -7   0   8     6663.49     6728.57    150.70 o
  -6   0   8      456.26      485.96     22.95 o
  -5   0   8     6904.84     6979.37    127.28 o
  -4   0   8     3802.81     3933.76     82.81 o
  -3   0   8     8466.51     8451.42    161.69 o
  -2   0   8     6593.38     6987.54    124.20 o
  -1   0   8     3769.78     3959.17     76.61 o
   0   0   8     7521.42     7794.05    139.58 o
   1   0   8      149.16      231.81     11.27 o
   2   0   8     7755.39     7872.71    145.46 o
   3   0   8      627.59      679.63     24.62 o
   4   0   8     8016.91     7975.18    159.34 o
   5   0   8      675.82      730.50     35.10 o
   6   0   8     5385.11     5546.46    194.73 o
   7   0   8      682.31      694.63     49.28 o
   8   0   8      209.40      263.89     35.63 o
   9   0   8     2843.62     3104.07    144.67 o
  10   0   8        5.60        7.87     33.76 o
 -13   1   8     1197.30     1214.96     88.77 o
 -12   1   8      164.59      205.76     29.45 o
 -11   1   8     2659.48     2621.38     86.96 o
 -10   1   8      332.38      372.72     31.05 o
  -9   1   8     3335.86     3261.57     96.34 o
  -8   1   8     4616.77     4517.55    108.24 o
  -7   1   8     4330.09     4082.69    126.18 o
  -6   1   8    10018.39     9974.89    192.89 o
  -5   1   8      765.57      781.39     30.21 o
  -4   1   8     9087.20     9568.03    168.10 o
  -3   1   8      876.05      950.42     30.26 o
  -2   1   8    11848.79    12281.48    210.77 o
  -1   1   8     2855.89     2893.95     53.62 o
   0   1   8     5665.22     5742.19     97.46 o
   1   1   8     4501.36     4587.23     82.75 o
   2   1   8     3367.14     3623.72     67.31 o
   3   1   8     4875.99     4726.03    100.24 o
   4   1   8       81.11      112.14     11.66 o
   5   1   8     6199.94     6115.13    206.56 o
   6   1   8       53.51       67.84     21.24 o
   7   1   8     1828.89     1860.74     85.67 o
   8   1   8     2404.06     1228.57    100.90 o
   9   1   8     1348.21     1361.33     75.87 o
  10   1   8     1707.62     1964.06    137.25 o
 -13   2   8      739.77      809.04     75.20 o
 -12   2   8     2278.53     2281.80    155.52 o
 -11   2   8      401.39      400.77     32.02 o
 -10   2   8     4701.98     4568.28    128.63 o
  -9   2   8      135.60      141.46     19.29 o
  -8   2   8     7575.14     7506.51    189.29 o
  -7   2   8     2725.04     2587.48     76.99 o
  -6   2   8     3985.92     3842.41     82.66 o
  -5   2   8     9015.88     9059.22    174.82 o
  -4   2   8      723.86      697.50     23.22 o
  -3   2   8     6969.07     7165.14    138.10 o
  -2   2   8      644.16      732.21     20.02 o
  -1   2   8    10378.94    10726.51    173.94 o
   0   2   8      388.90      414.27     16.51 o
   1   2   8     7970.82     8276.23    197.62 o
   2   2   8     2794.01     2696.53     56.66 o
   3   2   8      600.83      599.58     20.89 o
   4   2   8     1827.37     1808.87     59.93 o
   5   2   8     1405.31     1554.69     96.08 o
   6   2   8     5902.32     6130.96    208.63 o
   7   2   8      235.34      223.25     29.55 o
   8   2   8     2803.33     2870.75    118.04 o
   9   2   8      797.85      907.23     74.93 o
 -13   3   8      568.02      581.62     50.23 o
 -12   3   8     1483.62     1548.60     77.43 o
 -11   3   8     2122.00     2088.15     89.16 o
 -10   3   8     1429.89     1409.16     55.91 o
  -9   3   8     7661.39     7161.61    184.09 o
  -8   3   8       91.27      106.49     16.15 o
  -7   3   8     8062.26     8197.72    177.79 o
  -6   3   8      106.88      131.68     11.73 o
  -5   3   8     3601.76     3434.89     73.71 o
  -4   3   8     1454.37     1414.00     32.91 o
  -3   3   8     2423.66     2385.77     51.98 o
  -2   3   8     2621.41     2529.60     50.45 o
  -1   3   8     2117.43     2351.69     47.67 o
   0   3   8     8508.63     8658.36    152.73 o
   1   3   8      458.38      534.02     18.75 o
   2   3   8     2567.75     2484.19     70.29 o
   3   3   8      179.17      220.64     14.18 o
   4   3   8     4224.25     4326.81    130.43 o
   5   3   8     2268.49     2199.87     86.72 o
   6   3   8     2358.13     2485.69    116.48 o
   7   3   8     2078.07     1417.76     95.70 o
   8   3   8       12.05       13.28     20.91 o
   9   3   8     2545.64     2077.45    403.59 o
 -13   4   8     1848.48     1781.71     88.38 o
 -12   4   8     1243.76     1328.21     70.83 o
 -11   4   8     3305.10     3219.07    120.40 o
 -10   4   8      908.95      902.41     53.16 o
  -9   4   8     5311.31     5185.03    166.04 o
  -8   4   8     5566.73     5297.53    140.04 o
  -7   4   8     1722.57     1783.11     46.46 o
  -6   4   8     4706.04     4779.54     98.99 o
  -5   4   8       29.67       40.48      7.28 o
  -4   4   8     3577.13     3505.16     66.95 o
  -3   4   8      734.87      766.18     25.08 o
  -2   4   8     6433.83     6523.17    141.91 o
  -1   4   8     2187.82     2146.24     47.56 o
   0   4   8     4002.93     4113.54     84.44 o
   1   4   8     5360.78     5500.59    115.56 o
   2   4   8      836.02      893.44     26.56 o
   3   4   8     3140.01     3041.20     73.98 o
   4   4   8       13.88       22.57     10.64 o
   5   4   8    10385.18    10170.37    321.89 o
   6   4   8      992.12      957.69     50.57 o
   7   4   8     1315.89     1076.83    202.91 o
   8   4   8      741.67      839.67     51.96 o
   9   4   8     1132.37     1023.34     62.26 o
 -13   5   8      294.10      366.62     44.20 o
 -12   5   8     4271.67     4154.51    330.51 o
 -11   5   8       56.38       21.00     20.28 o
 -10   5   8     3861.86     3904.16    135.98 o
  -9   5   8      476.44      483.03     38.34 o
  -8   5   8     1207.77     1242.41     57.63 o
  -7   5   8     2723.84     2536.96     90.76 o
  -6   5   8     1670.61     1628.89     41.70 o
  -5   5   8     6071.96     6279.05    113.92 o
  -4   5   8     1398.33     1385.84     47.61 o
  -3   5   8     3703.13     3722.29     69.88 o
  -2   5   8       40.02       54.67      6.70 o
  -1   5   8    10578.56    10665.93    227.43 o
   0   5   8     2617.22     2537.66     55.35 o
   1   5   8     6080.60     5998.95    124.22 o
   2   5   8     1720.41     1567.10     41.85 o
   3   5   8     1732.37     1694.10     51.81 o
   4   5   8     6291.54     5810.10    224.05 o
   5   5   8      554.46      562.63     34.50 o
   6   5   8     4732.39     4680.60    160.60 o
   7   5   8       84.73       82.02     21.20 o
   8   5   8      774.66      826.90     50.68 o
 -13   6   8     1433.00     1459.03    119.89 o
 -12   6   8     1181.54     1257.97     83.52 o
 -11   6   8     1286.27     1250.58     66.39 o
 -10   6   8       57.61       89.64     23.44 o
  -9   6   8     1994.70     1993.07     82.38 o
  -8   6   8      220.55      237.88     27.23 o
  -7   6   8     5423.10     5413.27    167.44 o
  -6   6   8      977.06      983.32     37.88 o
  -5   6   8     2039.88     2018.91     62.44 o
  -4   6   8     1421.07     1428.19     35.83 o
  -3   6   8     1534.61     1631.47     36.30 o
  -2   6   8     6794.22     6853.97    135.51 o
  -1   6   8      538.64      536.42     28.94 o
   0   6   8    10396.65    10158.40    244.35 o
   1   6   8      268.26      313.60     13.21 o
   2   6   8     4966.21     4758.19    100.12 o
   3   6   8      454.34      501.51     21.39 o
   4   6   8     1774.70     1902.54    152.46 o
   5   6   8     1510.94     1531.40     61.56 o
   6   6   8      775.81      720.93     40.67 o
   7   6   8     2015.23     1994.91     82.12 o
   8   6   8       15.16       13.78     19.85 o
 -12   7   8      677.30      721.02     54.85 o
 -11   7   8     2424.89     2633.41    144.19 o
 -10   7   8     1378.08     1447.11     70.42 o
  -9   7   8     3183.25     3205.82    133.57 o
  -8   7   8     2251.83     2346.99     89.57 o
  -7   7   8      811.29      794.20     43.85 o
  -6   7   8     5108.76     5043.54    155.51 o
  -5   7   8       89.77       91.04     16.91 o
  -4   7   8     5856.68     5756.27    153.11 o
  -3   7   8     1130.95     1199.68     37.02 o
  -2   7   8     4787.05     4599.71     86.34 o
  -1   7   8     3158.48     3260.75     68.51 o
   0   7   8     2381.10     2284.82     51.17 o
   1   7   8     4737.79     4506.07    101.48 o
   2   7   8      132.82      124.85     11.20 o
   3   7   8     2028.65     2052.27     57.30 o
   4   7   8      310.08      317.06     23.37 o
   5   7   8     2851.80     2903.69    100.52 o
   6   7   8      904.02      977.54     47.00 o
   7   7   8     1150.52     1223.72     60.46 o
 -12   8   8     2370.18     2577.06    109.34 o
 -11   8   8      101.46      147.40     30.85 o
 -10   8   8     2952.60     2934.77    125.69 o
  -9   8   8      549.31      561.11     51.47 o
  -8   8   8     4346.62     4500.09    147.50 o
  -7   8   8     4495.31     4585.20    146.84 o
  -6   8   8     1174.95     1176.65     65.92 o
  -5   8   8     5080.70     5161.95    155.94 o
  -4   8   8      301.00      318.81     22.11 o
  -3   8   8     2850.98     2826.43     71.26 o
  -2   8   8      212.13      226.57     16.94 o
  -1   8   8     8080.87     7845.29    153.48 o
   0   8   8     1789.51     1733.20     47.57 o
   1   8   8     1526.16     1524.09     59.70 o
   2   8   8     2074.00     1877.73    160.99 o
   3   8   8      135.95      156.79     24.85 o
   4   8   8     2593.31     2514.27    124.64 o
   5   8   8       30.13       20.77     20.03 o
   6   8   8     1879.96     1862.15    106.83 o
 -11   9   8     3307.13     3401.11    152.59 o
 -10   9   8       22.89       29.42     21.81 o
  -9   9   8     3369.07     3577.69    127.02 o
  -8   9   8      266.57      321.13     32.21 o
  -7   9   8      635.56      657.77     40.46 o
  -6   9   8     1023.27     1123.17     51.67 o
  -5   9   8     3134.79     3190.24     95.04 o
  -4   9   8     6182.23     6109.45    160.33 o
  -3   9   8       72.86       77.84     13.31 o
  -2   9   8     3033.21     2949.45     83.88 o
  -1   9   8       14.55       30.07      8.43 o
   0   9   8     4073.10     4077.63     94.02 o
   1   9   8      326.24      292.52     47.60 o
   2   9   8     3004.30     2651.53    214.41 o
   4   9   8      526.84      591.29     41.55 o
   5   9   8     1230.80     1172.93     70.48 o
 -11  10   8     3651.38     3789.68    187.83 o
 -10  10   8      533.17      568.60     49.56 o
  -9  10   8     1152.43     1132.75     61.58 o
  -8  10   8      340.40      318.68     32.97 o
  -7  10   8      308.71      322.28     36.62 o
  -6  10   8     3634.60     3631.26    111.69 o
  -5  10   8      884.19      889.40     40.48 o
  -4  10   8     3304.35     3456.88    107.51 o
  -3  10   8      811.23      859.60     60.82 o
  -2  10   8      742.24      752.19     45.30 o
  -1  10   8     2702.16     2693.55     76.02 o
   0  10   8      631.34      614.48     76.11 o
   1  10   8     3262.15     2952.25    161.45 o
   2  10   8       42.62       43.77     46.00 o
 -10  11   8      665.62      734.07     54.46 o
  -9  11   8      883.53     1027.87     58.39 o
  -8  11   8     1132.64     1176.63     60.15 o
  -7  11   8     2513.60     2511.45    119.40 o
  -6  11   8      147.68      171.80     22.33 o
  -5  11   8     2684.39     2741.06     86.35 o
  -4  11   8        0.07       15.15     13.28 o
  -3  11   8     2014.71     2090.65     66.47 o
  -2  11   8      333.95      323.78     32.12 o
  -1  11   8     4042.74     3981.48    136.34 o
   0  11   8      649.72      646.36     38.68 o
   1  11   8      708.91      650.39     83.83 o
   2  11   8     1929.11     1887.38    174.34 o
   3  11   8      111.99       82.35     57.87 o
  -8  12   8       55.88       72.63     22.75 o
  -7  12   8      623.07      650.98     39.64 o
  -6  12   8     2213.12     2297.18    107.38 o
  -5  12   8     1497.12     1677.45     78.49 o
  -4  12   8     2652.97     2764.26     86.03 o
  -3  12   8      476.16      518.93     29.39 o
  -2  12   8     2512.62     2494.59     96.97 o
  -1  12   8       82.75       73.56     18.20 o
   0  12   8     2357.47     2341.03    192.52 o
  -6  13   8     2580.28     2306.34    222.91 o
  -5  13   8      618.42      678.68     42.07 o
  -4  13   8     1935.24     2042.64    151.56 o
  -3  13   8      883.62      961.00     61.14 o
  -2  13   8      805.41      839.37     68.63 o
  -1 -13   9      182.28      125.25     36.68 o
   0 -13   9     1787.46     1786.39    122.41 o
   1 -13   9       51.57       61.18     35.61 o
   2 -13   9     1798.22     1653.12     94.60 o
  -4 -12   9     1936.05     2096.53    109.93 o
  -3 -12   9       94.26       50.81     31.46 o
  -2 -12   9     2538.03     2531.93    130.94 o
  -1 -12   9     1744.48     1740.43     93.89 o
   0 -12   9     1401.19     1324.36     81.36 o
   1 -12   9     2815.31     2677.99    100.49 o
   2 -12   9      558.14      502.45     49.36 o
   3 -12   9     2058.16     2100.07     87.89 o
   4 -12   9       45.48       60.22     27.01 o
  -6 -11   9      489.72      499.38     54.28 o
  -5 -11   9     2651.02     2919.64    132.57 o
  -4 -11   9       80.60       78.56     31.90 o
  -3 -11   9     3720.00     3601.85    153.25 o
  -2 -11   9        1.53       33.25     21.24 o
  -1 -11   9     3903.45     3760.77    125.16 o
   0 -11   9     1036.21     1033.44     66.45 o
   1 -11   9     3365.02     3511.78    119.34 o
   2 -11   9     1222.73     1320.80     71.12 o
   3 -11   9     2196.82     1947.07    142.09 o
   4 -11   9     1655.56     1619.54     73.95 o
   5 -11   9        3.90        7.54     27.17 o
   6 -11   9     2606.60     2698.74    214.41 o
  -7 -10   9     2127.65     2221.46    111.43 o
  -6 -10   9     1155.92     1205.11     77.64 o
  -5 -10   9      966.78     1046.54     70.56 o
  -4 -10   9     1501.38     1418.26     65.23 o
  -3 -10   9     1495.46     1353.06     88.29 o
  -2 -10   9     2881.74     2747.39     98.63 o
  -1 -10   9      577.93      580.12     99.14 o
   0 -10   9     6204.69     6024.79    236.56 o
   1 -10   9      552.54      637.16     42.75 o
   2 -10   9      860.40      844.89     49.00 o
   3 -10   9      537.56      519.80     40.10 o
   4 -10   9     1754.36     1664.68     72.32 o
   5 -10   9     1871.21     1854.08    131.69 o
   6 -10   9      381.04      382.19     49.75 o
   7 -10   9     2532.63     2632.62    127.64 o
  -9  -9   9      719.48      775.07     65.27 o
  -8  -9   9     1998.89     2258.26    116.48 o
  -7  -9   9      118.62      123.16     32.71 o
  -6  -9   9     1738.37     1935.19     77.54 o
  -5  -9   9       21.60       27.84     16.91 o
  -4  -9   9     5762.43     5833.68    157.12 o
  -3  -9   9      416.38      406.44     30.06 o
  -2  -9   9     2780.78     2803.74    159.45 o
  -1  -9   9     2536.23     2434.91     69.91 o
   0  -9   9      536.30      622.00     32.91 o
   1  -9   9     1752.08     1752.89     56.31 o
   2  -9   9      455.20      419.33     34.66 o
   3  -9   9     1946.93     1994.23     76.35 o
   4  -9   9      189.43      221.78     23.98 o
   5  -9   9     1815.93     1768.21     76.57 o
   6  -9   9     1066.84      990.75     58.50 o
   7  -9   9     1001.15     1053.14     67.42 o
  -9  -8   9       72.96       48.25     46.37 o
  -8  -8   9     1652.53     1706.74     79.69 o
  -7  -8   9     1851.26     1997.36     71.67 o
  -6  -8   9      471.30      521.86     34.73 o
  -5  -8   9     4860.73     4865.14    134.87 o
  -4  -8   9      190.81      208.39     20.56 o
  -3  -8   9     6252.65     5997.71    139.99 o
  -2  -8   9       12.97        2.95     12.09 o
  -1  -8   9     4607.67     4535.89    111.21 o
   0  -8   9     1645.10     1634.33     59.11 o
   1  -8   9     5572.84     5369.82    128.24 o
   2  -8   9     2179.84     2323.95     68.01 o
   3  -8   9      528.14      561.55     31.17 o
   4  -8   9      910.90      984.87     44.83 o
   5  -8   9       88.70       92.27     24.43 o
   6  -8   9     5446.57     5371.93    167.41 o
   7  -8   9      366.79      351.49     39.27 o
   8  -8   9     2011.15     1931.13    103.62 o
 -10  -7   9      283.09      283.30     43.80 o
  -9  -7   9     1083.43     1249.24     66.45 o
  -8  -7   9      244.61      229.45     26.96 o
  -7  -7   9     1856.97     1842.83     67.52 o
  -6  -7   9     1635.78     1647.23     61.37 o
  -5  -7   9     2532.99     2487.29     70.66 o
  -4  -7   9     8611.84     8282.33    184.96 o
  -3  -7   9     1251.05     1341.90     51.99 o
  -2  -7   9     5162.71     5079.47    123.28 o
  -1  -7   9       98.08       70.81     14.43 o
   0  -7   9     5254.09     5193.09    123.20 o
   1  -7   9       71.45      117.28     16.48 o
   2  -7   9     5123.68     5198.65    124.82 o
   3  -7   9     5315.05     5150.38    124.93 o
   4  -7   9      966.11     1009.19     44.31 o
   5  -7   9     2102.96     2050.68    103.54 o
   6  -7   9      891.48      961.05     54.56 o
   7  -7   9     4623.94     4624.14    157.75 o
   8  -7   9      141.28      206.56     34.66 o
 -11  -6   9      144.56      207.99     40.35 o
 -10  -6   9      210.13      252.33     28.94 o
  -9  -6   9      745.42      759.04     42.94 o
  -8  -6   9     5652.13     5801.30    156.67 o
  -7  -6   9       42.15       60.43     17.10 o
  -6  -6   9     3659.27     3759.05     96.09 o
  -5  -6   9     1809.07     1834.08     55.92 o
  -4  -6   9     8812.16     8625.90    190.29 o
  -3  -6   9     1078.64      977.16     36.66 o
  -2  -6   9     3142.12     3266.12     83.85 o
  -1  -6   9     3399.21     3401.69     86.29 o
   0  -6   9      221.45      240.31     19.57 o
   1  -6   9     3570.90     3589.08    102.33 o
   2  -6   9      120.38      147.78     17.25 o
   3  -6   9     4233.67     4166.26    110.73 o
   4  -6   9      734.02      752.81     36.97 o
   5  -6   9     4531.90     4584.89    142.18 o
   6  -6   9     1853.59     1880.30     77.25 o
   7  -6   9      946.97      924.72     54.23 o
   8  -6   9     2851.60     2828.56    133.24 o
   9  -6   9       69.27       96.24     40.13 o
 -11  -5   9       22.05       18.75     19.94 o
 -10  -5   9     3291.94     3349.19    105.18 o
  -9  -5   9     3006.74     2970.30     94.43 o
  -8  -5   9     3036.10     2967.74     81.72 o
  -7  -5   9     5395.09     5538.54    131.98 o
  -6  -5   9      581.89      560.03     28.90 o
  -5  -5   9     7262.26     7427.18    187.21 o
  -4  -5   9       17.79       54.65     12.79 o
  -3  -5   9     9684.41     9689.25    209.65 o
  -2  -5   9       32.01       28.63     11.02 o
  -1  -5   9     4448.00     4686.71    100.27 o
   0  -5   9     2567.48     2574.08     68.39 o
   1  -5   9     2340.13     2417.03     65.99 o
   2  -5   9     2533.50     2563.32     69.54 o
   3  -5   9      503.72      507.19     28.67 o
   4  -5   9     4037.24     3993.89    107.02 o
   5  -5   9      197.27      209.82     26.78 o
   6  -5   9     3491.19     3708.56    121.44 o
   7  -5   9     1283.08     1327.87     63.04 o
   8  -5   9     1667.31     1613.03     93.11 o
   9  -5   9     1040.70     1108.66    128.35 o
 -12  -4   9      381.02      381.15     36.09 o
 -11  -4   9     3102.60     3150.06    102.11 o
 -10  -4   9        0.14        8.41     16.88 o
  -9  -4   9     5611.75     5530.99    133.43 o
  -8  -4   9     2147.74     2087.49     63.13 o
  -7  -4   9     3293.41     3341.01     87.06 o
  -6  -4   9     4891.68     4876.84    115.83 o
  -5  -4   9     1758.30     1787.40     53.62 o
  -4  -4   9     6913.42     6970.15    174.59 o
  -3  -4   9     4118.25     4077.92     98.20 o
  -2  -4   9     6107.96     6164.72    138.28 o
  -1  -4   9      217.49      281.17     16.09 o
   0  -4   9     4757.23     4715.33    100.22 o
   1  -4   9      917.16     1011.47     36.00 o
   2  -4   9     3184.45     3305.93     88.73 o
   3  -4   9     3125.31     3181.59     86.61 o
   4  -4   9     1631.11     1628.65     54.50 o
   5  -4   9     3327.70     3482.25    112.09 o
   6  -4   9       56.82       54.01     20.47 o
   7  -4   9     3597.13     3617.80    150.01 o
   8  -4   9       29.32       25.87     27.97 o
   9  -4   9     1847.99     1947.00    106.18 o
 -12  -3   9      854.45      923.87     70.31 o
 -11  -3   9     1329.03     1322.24     69.01 o
 -10  -3   9     3238.92     3259.74    105.80 o
  -9  -3   9       34.66       56.55     15.17 o
  -8  -3   9     7059.86     7074.19    161.98 o
  -7  -3   9      105.71      121.28     15.99 o
  -6  -3   9     2730.93     2709.37     72.05 o
  -5  -3   9      872.12      823.82     32.28 o
  -4  -3   9     9378.76     9472.03    203.99 o
  -3  -3   9     1565.87     1632.20     48.16 o
  -2  -3   9      726.15      600.03     42.34 o
  -1  -3   9     3728.86     3734.97     82.08 o
   0  -3   9      142.02      144.30     11.41 o
   1  -3   9     5701.65     5388.51    111.89 o
   2  -3   9      378.75      439.81     22.03 o
   3  -3   9     4340.55     4340.94    128.93 o
   4  -3   9     1369.68     1612.08     62.44 o
   5  -3   9     3859.23     3843.65    119.32 o
   6  -3   9     4564.85     4502.10    137.86 o
   7  -3   9      518.06      551.43     91.99 o
   8  -3   9     3126.18     3350.75    323.09 o
   9  -3   9      578.84      492.20     54.81 o
 -13  -2   9        7.96       15.34     20.90 o
 -12  -2   9     1857.63     1754.20     70.32 o
 -11  -2   9      156.55      161.05     24.50 o
 -10  -2   9     1493.50     1408.71     57.19 o
  -9  -2   9     3550.96     3517.81     92.04 o
  -8  -2   9     2318.99     2159.87     63.25 o
  -7  -2   9     5577.37     5699.75    132.04 o
  -6  -2   9      692.41      650.60     28.53 o
  -5  -2   9     3950.63     3936.94     94.87 o
  -4  -2   9      261.98      258.83     17.95 o
  -3  -2   9     8107.14     8326.16    178.96 o
  -2  -2   9      400.24      442.03     19.78 o
  -1  -2   9     4922.85     4922.51     95.19 o
   0  -2   9     1762.21     1712.88     44.66 o
   1  -2   9     1447.37     1519.66     48.57 o
   2  -2   9     6100.68     5847.81    166.56 o
   3  -2   9      973.03      982.85     38.03 o
   4  -2   9     8196.94     8172.67    220.72 o
   5  -2   9     1030.14     1165.03     73.15 o
   6  -2   9     8338.88     8402.22    286.53 o
   7  -2   9     1018.36     1040.60     65.57 o
   8  -2   9     1721.05     1682.31     89.94 o
   9  -2   9      564.67      612.89     57.43 o
 -13  -1   9     1612.69     1613.95     82.80 o
 -12  -1   9      271.85      240.56     29.06 o
 -11  -1   9     1736.28     1701.22     57.88 o
 -10  -1   9      372.39      385.44     26.88 o
  -9  -1   9     4382.66     4300.00    107.77 o
  -8  -1   9     3622.78     3622.21     94.40 o
  -7  -1   9     1660.74     1541.91     48.74 o
  -6  -1   9      550.58      546.48     25.84 o
  -5  -1   9     5361.14     5306.79    123.83 o
  -4  -1   9     9990.17    10096.33    194.90 o
  -3  -1   9      387.76      417.37     20.35 o
  -2  -1   9     8237.15     8721.81    168.44 o
  -1  -1   9      679.75      707.60     31.15 o
   0  -1   9     2811.07     2870.31     60.02 o
   1  -1   9     2825.36     2903.42     58.43 o
   2  -1   9     2066.42     2232.90     60.85 o
   3  -1   9    12344.50    12288.53    262.25 o
   4  -1   9     2246.88     2276.83     76.02 o
   5  -1   9     6193.33     6120.62    213.14 o
   6  -1   9      501.37      584.70     53.42 o
   7  -1   9     1494.42     1516.23     79.90 o
   8  -1   9      230.41      244.48     37.97 o
   9  -1   9     1312.66     1245.71     77.62 o
 -13   0   9      503.04      584.73     49.33 o
 -12   0   9      584.91      574.75     46.36 o
 -11   0   9      752.05      789.70     38.56 o
 -10   0   9     4081.39     3924.45    101.51 o
  -9   0   9       79.65      104.44     16.11 o
  -8   0   9     7658.20     7520.48    168.36 o
  -7   0   9        7.51       23.23     10.76 o
  -6   0   9     4851.11     4928.32    114.49 o
  -5   0   9     1969.44     2042.06     46.76 o
  -4   0   9     5745.65     5570.56    113.14 o
  -3   0   9     4058.09     4078.97     85.95 o
  -2   0   9      596.61      608.26     22.37 o
  -1   0   9     9312.79     9413.97    155.95 o
   0   0   9      397.79      381.19     14.76 o
   1   0   9    11345.78    11540.21    197.31 o
   2   0   9     1746.53     1897.73     44.03 o
   3   0   9     7001.32     6940.52    131.33 o
   4   0   9      638.15      682.64     34.09 o
   5   0   9     2999.96     3022.69    118.67 o
   6   0   9     2017.48     2003.47    148.01 o
   7   0   9      515.02      515.86     59.35 o
   8   0   9     2402.16     2601.17    177.68 o
   9   0   9        6.29       10.70     25.77 o
 -13   1   9       81.83       85.48     37.08 o
 -12   1   9     1719.36     1657.41     82.18 o
 -11   1   9     1559.39     1538.34     62.58 o
 -10   1   9     2712.47     2605.97     74.51 o
  -9   1   9     3643.95     3507.93    103.29 o
  -8   1   9     2389.04     2341.18     65.53 o
  -7   1   9     8533.58     8534.90    186.02 o
  -6   1   9        4.04        7.50      8.59 o
  -5   1   9     5543.37     5679.68    106.97 o
  -4   1   9     1260.98     1330.38     37.60 o
  -3   1   9    10414.64    10464.24    218.79 o
  -2   1   9     3935.18     3925.76     74.92 o
  -1   1   9     3418.98     3547.63     65.05 o
   0   1   9     7554.11     7494.18    125.66 o
   1   1   9      160.09      214.48     10.88 o
   2   1   9     5639.68     5548.01    110.41 o
   3   1   9        0.45        7.18      8.57 o
   4   1   9     6664.78     6545.68    219.69 o
   5   1   9     1008.56     1009.25     55.08 o
   6   1   9     3919.14     4018.26    149.38 o
   7   1   9      553.69      621.91     47.66 o
   8   1   9      436.33      432.01     43.61 o
   9   1   9     1784.24     1823.32     93.39 o
 -13   2   9     2411.41     2395.41    327.17 o
 -12   2   9        2.37       12.32     21.18 o
 -11   2   9     2971.88     3219.73    136.11 o
 -10   2   9      323.21      386.95     30.28 o
  -9   2   9     3187.49     2928.77     99.37 o
  -8   2   9     3397.97     3251.80     85.79 o
  -7   2   9     3870.36     3624.26     89.47 o
  -6   2   9     7674.14     7597.65    150.94 o
  -5   2   9      189.18      199.27     13.81 o
  -4   2   9     4882.51     5043.44    102.32 o
  -3   2   9        6.40       27.42      8.51 o
  -2   2   9    10057.11    10378.25    183.15 o
  -1   2   9      833.00      879.08     21.76 o
   0   2   9     3995.29     4045.32     99.37 o
   1   2   9     5003.18     5088.32    109.12 o
   2   2   9      144.97      198.39     11.89 o
   3   2   9     2345.72     2305.36     88.58 o
   4   2   9     1195.08     1264.08     81.98 o
   5   2   9     4876.22     4923.01    171.73 o
   6   2   9        7.68       47.41     20.15 o
   7   2   9     2233.16     2376.87    101.39 o
   8   2   9     1228.62      951.22     61.80 o
   9   2   9      891.35      910.76     71.59 o
 -13   3   9     1245.79     1274.88     73.87 o
 -12   3   9     1970.11     1879.32     94.28 o
 -11   3   9      387.31      438.64     40.54 o
 -10   3   9     2649.44     2655.31    103.65 o
  -9   3   9       61.96       33.73     15.60 o
  -8   3   9     6813.70     6476.92    146.93 o
  -7   3   9     1339.21     1305.70     42.03 o
  -6   3   9     3968.48     3999.74    109.18 o
  -5   3   9     2106.96     1996.38     44.56 o
  -4   3   9     2365.01     2441.69     51.21 o
  -3   3   9     4855.76     5071.47    101.09 o
  -2   3   9      128.46      157.34     11.45 o
  -1   3   9     7335.64     7676.93    137.42 o
   0   3   9      222.18      257.26     12.01 o
   1   3   9     2693.74     2682.04     64.39 o
   2   3   9       51.93       62.18     11.14 o
   3   3   9     4674.80     4812.64    161.79 o
   4   3   9     3304.27     3238.79    117.42 o
   5   3   9     2222.86     2172.95     88.30 o
   6   3   9     5175.41     5368.24    186.82 o
   7   3   9      102.80      112.20     25.87 o
   8   3   9      444.70      493.09     43.92 o
 -13   4   9      557.85      547.61     51.02 o
 -12   4   9     2466.30     2370.14    101.67 o
 -11   4   9     2268.67     2283.14     95.51 o
 -10   4   9     2265.20     2187.82     89.92 o
  -9   4   9     2221.29     2265.65     74.96 o
  -8   4   9      269.11      254.82     32.34 o
  -7   4   9     6642.66     6634.73    167.81 o
  -6   4   9      229.32      260.42     18.99 o
  -5   4   9     4605.49     4588.23     86.97 o
  -4   4   9     1035.05     1043.67     25.24 o
  -3   4   9     2714.28     2549.01     73.76 o
  -2   4   9     1586.55     1583.36     41.89 o
  -1   4   9     2414.91     2504.99     52.03 o
   0   4   9     7648.68     7620.52    149.25 o
   1   4   9       22.55       23.91      7.73 o
   2   4   9     7866.39     7686.86    181.54 o
   3   4   9      117.51      131.83     18.05 o
   4   4   9     6513.44     6615.82    216.01 o
   5   4   9      398.38      482.32     34.33 o
   6   4   9     4755.60     4734.33    166.18 o
   7   4   9     1376.87     1282.78     65.71 o
   8   4   9      165.82       82.09     25.41 o
 -13   5   9     2791.64     2776.18    117.00 o
 -12   5   9        3.16        5.73     26.80 o
 -11   5   9     2150.92     2207.39     94.26 o
 -10   5   9      296.02      311.81     39.22 o
  -9   5   9     1517.89     1449.66     66.69 o
  -8   5   9     4196.67     4066.12    134.87 o
  -7   5   9      821.54      864.62     38.44 o
  -6   5   9     4049.01     4098.74    127.32 o
  -5   5   9      172.42      196.10     16.79 o
  -4   5   9     5003.00     4996.41    100.67 o
  -3   5   9      165.33      167.79     12.17 o
  -2   5   9     5046.61     5261.86    106.08 o
  -1   5   9     1159.68     1137.74     35.13 o
   0   5   9     3504.34     3502.37     74.36 o
   1   5   9     8423.92     8223.53    180.08 o
   2   5   9     1765.44     1767.18     51.10 o
   3   5   9     3831.15     3807.68    128.22 o
   4   5   9      250.57      204.98     22.26 o
   5   5   9     2872.08     2486.82    275.24 o
   6   5   9      352.35      407.47     40.43 o
   7   5   9     1387.03     1415.86     68.43 o
 -12   6   9      953.29      920.92     62.06 o
 -11   6   9        4.65        4.93     20.79 o
 -10   6   9     1026.93     1027.97     58.25 o
  -9   6   9        3.19       19.33     17.35 o
  -8   6   9     5606.02     5306.93    168.89 o
  -7   6   9     3400.34     3402.93    115.57 o
  -6   6   9     2475.83     2422.67    108.16 o
  -5   6   9     2686.92     2696.61     92.29 o
  -4   6   9     1325.61     1365.28     53.82 o
  -3   6   9     4237.14     4304.42     91.88 o
  -2   6   9      160.73      173.45     13.66 o
  -1   6   9     9896.22     9504.73    205.04 o
   0   6   9      424.97      450.53     22.61 o
   1   6   9     5282.95     5241.48    118.06 o
   2   6   9      626.82      657.60     25.42 o
   3   6   9     1849.36     1908.69     70.20 o
   4   6   9     1991.32     2109.50     78.50 o
   5   6   9      181.85      152.14     20.48 o
   6   6   9     2642.67     2701.32    101.74 o
   7   6   9        0.27       -9.23     17.47 o
 -12   7   9     1031.24     1166.62     70.11 o
 -11   7   9     1696.41     1687.53     81.14 o
 -10   7   9     1284.68     1222.69     65.63 o
  -9   7   9     3926.33     3996.25    184.21 o
  -8   7   9      115.40      147.28     25.37 o
  -7   7   9     5064.87     4926.92    203.86 o
  -6   7   9      551.48      559.33     35.85 o
  -5   7   9     4609.26     4606.83    142.71 o
  -4   7   9      757.44      756.73     34.45 o
  -3   7   9     3842.92     3611.34    101.00 o
  -2   7   9     5282.88     5150.31    106.27 o
  -1   7   9      622.09      605.92     23.26 o
   0   7   9     5789.42     5635.87    142.12 o
   1   7   9        8.85        4.22      9.55 o
   2   7   9     4384.03     4322.31    124.27 o
   3   7   9      195.47      222.98     17.43 o
   4   7   9     1147.52     1245.61     50.38 o
   5   7   9     1378.11     1396.35     57.88 o
   6   7   9      667.31      770.83     64.54 o
 -11   8   9     1670.74     1752.52    134.51 o
 -10   8   9     1284.62     1346.10     69.33 o
  -9   8   9      951.55     1095.01     59.31 o
  -8   8   9     3053.41     3151.15    112.40 o
  -7   8   9      492.21      544.85     38.05 o
  -6   8   9     4669.39     4571.54    186.23 o
  -5   8   9      170.81      168.79     19.97 o
  -4   8   9     5761.08     5596.48    174.66 o
  -3   8   9       68.07       82.05     14.10 o
  -2   8   9     1972.52     1977.33     61.67 o
  -1   8   9     3155.95     3020.45     85.02 o
   0   8   9      551.37      597.71     21.79 o
   1   8   9     3209.11     3137.93     87.68 o
   2   8   9      617.77      541.40     39.39 o
   3   8   9     1421.08     1525.33     81.61 o
   4   8   9      234.49      257.44     31.16 o
   5   8   9     1629.68     1643.29     95.70 o
 -11   9   9       19.99       22.08     25.90 o
 -10   9   9     2422.70     2619.05    150.42 o
  -9   9   9      781.71      682.93     91.19 o
  -8   9   9     2509.60     2548.78     97.14 o
  -7   9   9     1234.85     1275.19     59.55 o
  -6   9   9     2069.19     2041.53     77.76 o
  -5   9   9     1823.60     1738.73     93.88 o
  -4   9   9      901.71      915.56     39.46 o
  -3   9   9     3074.28     3032.56     88.20 o
  -2   9   9      547.98      524.55     26.50 o
  -1   9   9     2740.76     2858.48     81.13 o
   0   9   9      342.52      354.51     28.53 o
   1   9   9     2055.47     1895.25     87.85 o
   2   9   9      962.79      893.24    115.74 o
   4   9   9     1279.78     1336.15     75.67 o
 -10  10   9      204.79      243.69     35.70 o
  -9  10   9     2813.49     2929.18    111.25 o
  -8  10   9        4.92        6.00     19.92 o
  -7  10   9     2828.89     2836.13    152.63 o
  -6  10   9      371.60      383.79     29.36 o
  -5  10   9     2204.27     2325.13    135.36 o
  -4  10   9     2105.35     2219.93     98.62 o
  -3  10   9      223.02      255.99     20.39 o
  -2  10   9     1771.20     1840.91     58.64 o
  -1  10   9      629.93      617.91     26.57 o
   0  10   9     3826.94     3575.98    123.68 o
   1  10   9       83.02       98.01     37.97 o
   2  10   9     1858.96     1803.54    172.86 o
   3  10   9      679.59      611.32    104.61 o
  -9  11   9      624.73      615.10     47.85 o
  -8  11   9     1904.96     1967.17     83.30 o
  -7  11   9      328.24      381.50     31.73 o
  -6  11   9     2077.23     2055.62     72.81 o
  -5  11   9        8.96       24.38     15.75 o
  -4  11   9     3686.83     3830.13    110.80 o
  -3  11   9      643.13      680.22     33.07 o
  -2  11   9      372.93      406.71     23.86 o
  -1  11   9     1385.68     1280.72     94.48 o
   0  11   9      683.41      605.77     35.37 o
   1  11   9     2464.28     2337.52    144.53 o
  -7  12   9      509.29      602.27     38.95 o
  -6  12   9      353.80      463.75     35.79 o
  -5  12   9     3010.48     3188.80    127.32 o
  -4  12   9       66.62       66.30     17.39 o
  -3  12   9     1597.08     1638.28     64.19 o
  -2  12   9      176.64      124.37     23.05 o
  -1  12   9     1807.95     1875.11     78.02 o
  -3 -12  10     1005.15     1064.56     75.79 o
  -2 -12  10     1364.63     1268.41     81.83 o
  -1 -12  10      441.87      471.81     52.45 o
   0 -12  10     3241.00     2939.93    134.75 o
   1 -12  10      119.74      149.55     43.47 o
   2 -12  10     2384.36     2320.66     94.68 o
  -5 -11  10       39.09       60.49     34.05 o
  -4 -11  10     2196.75     2302.84    161.73 o
  -3 -11  10      123.62      149.06     37.51 o
  -2 -11  10     3727.60     3818.92    129.07 o
  -1 -11  10     2040.63     1940.39     82.24 o
   0 -11  10     1662.30     1776.59     77.87 o
   1 -11  10     1203.14      999.11     60.98 o
   2 -11  10      925.95      929.30     55.62 o
   3 -11  10     1696.20     1612.22     74.25 o
   4 -11  10        0.49       -2.05     29.94 o
  -7 -10  10     1115.93     1218.54     81.98 o
  -6 -10  10     1248.90     1195.29     78.92 o
  -5 -10  10     1591.42     1651.47    135.77 o
  -4 -10  10      693.38      657.27     46.11 o
  -3 -10  10     2099.70     2266.08    114.09 o
  -2 -10  10       18.62       -6.06     19.09 o
  -1 -10  10     3378.19     3365.73    115.47 o
   0 -10  10      516.54      522.43     46.02 o
   1 -10  10     2161.13     2102.51     96.52 o
   2 -10  10      633.99      680.39     46.24 o
   3 -10  10     1118.51     1051.86     57.40 o
   4 -10  10     1334.68     1408.19     83.37 o
   5 -10  10       93.61      126.86     38.78 o
  -8  -9  10       32.58       79.92     33.56 o
  -7  -9  10     1919.62     2057.31    106.23 o
  -6  -9  10       38.08       86.09     24.94 o
  -5  -9  10     2853.69     2853.56    102.60 o
  -4  -9  10      788.17      846.38     60.30 o
  -3  -9  10     2098.84     2171.34     84.84 o
  -2  -9  10     2891.31     2810.46    140.81 o
  -1  -9  10      159.89      156.36     22.23 o
   0  -9  10     2168.29     2107.26     71.21 o
   1  -9  10      469.21      418.11     31.60 o
   2  -9  10     4300.84     4207.21    117.57 o
   3  -9  10      545.64      551.49     39.30 o
   4  -9  10     2047.11     2117.00     86.71 o
   5  -9  10     1202.73     1163.79     62.94 o
   6  -9  10      400.54      394.76     76.78 o
  -9  -8  10     1286.22     1310.60     72.08 o
  -8  -8  10     1568.34     1563.52     77.72 o
  -7  -8  10      191.95      243.22     28.19 o
  -6  -8  10     2627.57     2885.92     92.77 o
  -5  -8  10        1.50       18.48     16.45 o
  -4  -8  10     5346.15     5242.21    144.91 o
  -3  -8  10      834.37      789.04     40.17 o
  -2  -8  10     4010.49     4091.88    104.39 o
  -1  -8  10     1355.05     1315.81     65.92 o
   0  -8  10     2408.20     2499.89     72.57 o
   1  -8  10     4088.45     4157.34    106.04 o
   2  -8  10      584.46      532.66     31.63 o
   3  -8  10     4068.29     4197.15    108.40 o
   4  -8  10      546.85      523.85     37.33 o
   5  -8  10     2062.29     2013.12     91.54 o
   6  -8  10      477.02      441.85     42.75 o
   7  -8  10     3053.25     3096.71    116.27 o
 -10  -7  10      897.74      895.20     59.95 o
  -9  -7  10      181.71      170.04     27.21 o
  -8  -7  10     2282.04     2360.33     82.76 o
  -7  -7  10     1443.99     1461.43     59.75 o
  -6  -7  10      978.57     1103.77     49.94 o
  -5  -7  10     2179.24     2248.40     67.29 o
  -4  -7  10      386.82      373.05     39.38 o
  -3  -7  10     8998.54     8807.81    196.85 o
  -2  -7  10      304.71      340.31     24.78 o
  -1  -7  10     4256.78     4290.79    107.04 o
   0  -7  10     1013.08      999.98     39.74 o
   1  -7  10     2388.80     2421.87     86.32 o
   2  -7  10     2396.44     2301.23     68.46 o
   3  -7  10      841.83      923.53     48.98 o
   4  -7  10     3799.28     3549.40    118.64 o
   5  -7  10      119.64      105.42     26.56 o
   6  -7  10     3732.86     3685.29    126.52 o
   7  -7  10        2.61       42.93     33.47 o
   8  -7  10     1763.86     1746.44    102.96 o
 -10  -6  10      884.78      838.83     79.06 o
  -9  -6  10     4216.53     4243.61    126.48 o
  -8  -6  10        3.92       25.44     17.35 o
  -7  -6  10     3281.33     3278.32    101.25 o
  -6  -6  10      925.47      998.13     40.80 o
  -5  -6  10     2654.08     2690.62     93.53 o
  -4  -6  10     4144.46     4024.54    101.47 o
  -3  -6  10     4074.43     4077.77    101.87 o
  -2  -6  10     3929.68     3891.93     98.12 o
  -1  -6  10       30.00       30.81     12.20 o
   0  -6  10     4412.14     4323.60    120.93 o
   1  -6  10      248.21      272.62     22.18 o
   2  -6  10     4917.71     4793.51    117.27 o
   3  -6  10     1443.95     1428.86     49.90 o
   4  -6  10     1697.86     1739.74     71.03 o
   5  -6  10      726.15      777.34     48.06 o
   6  -6  10     1197.93     1150.98     59.69 o
   7  -6  10     3926.99     3987.71    168.13 o
   8  -6  10       32.17       14.74     32.51 o
 -11  -5  10     3042.30     3063.75    101.84 o
 -10  -5  10     2948.85     3010.06     99.23 o
  -9  -5  10      676.68      747.41     42.86 o
  -8  -5  10     3948.98     4004.95    117.92 o
  -7  -5  10       82.35       78.32     15.51 o
  -6  -5  10     7227.12     6831.91    256.45 o
  -5  -5  10      288.12      298.85     34.19 o
  -4  -5  10     9863.77     9719.07    212.89 o
  -3  -5  10     1827.53     1731.44     53.53 o
  -2  -5  10     3203.68     3322.78     85.06 o
  -1  -5  10     2035.89     2003.88     51.44 o
   0  -5  10     1215.15     1244.60     43.03 o
   1  -5  10     5652.08     5231.50    124.08 o
   2  -5  10      348.47      307.49     22.37 o
   3  -5  10     3037.80     3049.37    106.10 o
   4  -5  10      352.64      360.58     32.26 o
   5  -5  10     3184.00     3113.40    106.16 o
   6  -5  10     1006.79      942.24     52.39 o
   7  -5  10     1391.63     1438.32     86.44 o
   8  -5  10     1200.51     1251.14     82.28 o
 -11  -4  10      218.51      233.84     30.66 o
 -10  -4  10     2754.36     2929.40    110.19 o
  -9  -4  10     2390.01     2491.51     83.86 o
  -8  -4  10     2172.80     2193.48     66.35 o
  -7  -4  10     2794.09     2819.78     80.33 o
  -6  -4  10      970.80      969.63     38.86 o
  -5  -4  10     5336.67     5366.61    126.92 o
  -4  -4  10      192.80      195.68     19.35 o
  -3  -4  10    12540.55    12554.10    267.12 o
  -2  -4  10       32.10       30.97     11.10 o
  -1  -4  10     3607.07     3737.19     83.61 o
   0  -4  10      665.23      672.83     29.68 o
   1  -4  10     1548.86     1541.15     72.65 o
   2  -4  10     2597.29     2696.98     72.36 o
   3  -4  10      866.77      906.93     65.84 o
   4  -4  10     4992.35     4921.01    147.37 o
   5  -4  10      146.70      159.02     25.16 o
   6  -4  10     3281.42     3205.70    137.58 o
   7  -4  10      377.51      283.72     42.23 o
   8  -4  10     1488.15     1536.28     89.71 o
 -12  -3  10      625.52      698.18     52.78 o
 -11  -3  10     2141.20     2089.51     77.60 o
 -10  -3  10      216.46      250.49     28.91 o
  -9  -3  10     3735.58     3651.39     97.23 o
  -8  -3  10      379.28      426.51     27.42 o
  -7  -3  10     4329.70     4417.19    109.24 o
  -6  -3  10     1508.08     1502.54     48.84 o
  -5  -3  10     1375.15     1390.88     45.74 o
  -4  -3  10     5662.47     5706.16    131.51 o
  -3  -3  10     3500.41     3250.66     82.45 o
  -2  -3  10     2216.46     2185.43     60.34 o
  -1  -3  10       35.81       29.03      9.15 o
   0  -3  10     3465.51     3540.32     79.57 o
   1  -3  10      654.41      658.77     28.30 o
   2  -3  10     4090.69     4338.38    137.33 o
   3  -3  10     2518.86     2562.42    101.97 o
   4  -3  10     4003.11     3946.39    121.96 o
   5  -3  10     5636.59     5697.27    207.61 o
   6  -3  10      111.24      111.14     36.35 o
   7  -3  10     2901.89     2947.34    132.06 o
   8  -3  10        5.02       14.77     33.01 o
 -12  -2  10      765.43      814.79     56.86 o
 -11  -2  10     2471.43     2574.44     87.95 o
 -10  -2  10     2515.45     2511.74     74.89 o
  -9  -2  10      471.12      554.05     31.25 o
  -8  -2  10     7261.27     6917.68    159.28 o
  -7  -2  10        1.32        2.82     10.57 o
  -6  -2  10     3358.38     3333.41     85.41 o
  -5  -2  10       71.88       70.51     12.65 o
  -4  -2  10     7820.39     7845.34    171.43 o
  -3  -2  10     1107.49     1138.58     38.59 o
  -2  -2  10     3739.33     3772.84     91.11 o
  -1  -2  10     2574.58     2510.46     55.81 o
   0  -2  10       19.94       32.97      8.25 o
   1  -2  10     4588.84     4556.42     90.68 o
   2  -2  10      140.77      169.26     37.74 o
   3  -2  10     9102.39     9408.04    250.84 o
   4  -2  10     2468.13     2434.55     85.78 o
   5  -2  10     4017.47     4065.59    155.92 o
   6  -2  10     1319.44     1348.74     75.79 o
   7  -2  10      589.59      607.55     52.86 o
   8  -2  10     2239.52     2367.81    114.58 o
 -12  -1  10     1313.36     1357.94     89.77 o
 -11  -1  10      332.47      330.85     31.58 o
 -10  -1  10     3496.23     3582.05     96.18 o
  -9  -1  10     1933.85     1926.08     60.83 o
  -8  -1  10     3708.31     3712.18     95.09 o
  -7  -1  10     6056.33     5949.93    137.47 o
  -6  -1  10       19.77       24.40     10.66 o
  -5  -1  10     3358.64     3255.52     81.82 o
  -4  -1  10     1214.54     1246.72     40.45 o
  -3  -1  10    14995.94    15583.66    389.22 o
  -2  -1  10       18.20       36.22     14.05 o
  -1  -1  10      977.23      980.58     28.43 o
   0  -1  10     6688.43     6608.88    148.67 o
   1  -1  10      985.99      972.52     28.71 o
   2  -1  10     8544.00     8708.10    230.89 o
   3  -1  10     1596.08     1677.35     61.35 o
   4  -1  10     5775.34     5748.41    202.67 o
   5  -1  10        7.72       11.48     21.24 o
   6  -1  10     1891.37     1998.37     94.36 o
   7  -1  10      732.22      794.23     58.73 o
   8  -1  10      992.95     1016.39     69.19 o
 -12   0  10      407.13      403.59     42.15 o
 -11   0  10     2395.19     2273.79    102.30 o
 -10   0  10        0.19       10.97     15.02 o
  -9   0  10     3030.01     3183.28     85.78 o
  -8   0  10     1453.94     1437.03     55.12 o
  -7   0  10     7419.63     7119.65    159.20 o
  -6   0  10     2827.45     2792.19     73.50 o
  -5   0  10     2094.89     1999.86     56.17 o
  -4   0  10     5077.45     5178.88    107.36 o
  -3   0  10      420.52      430.45     19.63 o
  -2   0  10     5830.59     5900.00    158.70 o
  -1   0  10     1383.75     1392.30     32.79 o
   0   0  10    14274.58    14417.19    234.71 o
   1   0  10     2636.14     2687.97     70.67 o
   2   0  10     6155.50     6365.92    172.63 o
   3   0  10     2108.68     1953.66     84.38 o
   4   0  10     1530.16     1576.59    130.20 o
   5   0  10     2510.39     2642.25    109.88 o
   6   0  10      231.76      223.94     33.28 o
   7   0  10     2416.47     2355.10    106.88 o
   8   0  10      100.92       96.69     31.46 o
 -13   1  10     3217.14     3141.09    162.71 o
 -12   1  10     1313.09     1352.00     73.86 o
 -11   1  10     1448.81     1446.36     65.53 o
 -10   1  10     2244.54     2121.88     74.49 o
  -9   1  10        6.81       25.46     14.94 o
  -8   1  10     7921.95     7596.86    170.42 o
  -7   1  10        7.35       28.90     11.14 o
  -6   1  10     3323.91     3384.61     84.63 o
  -5   1  10      176.58      195.65     14.87 o
  -4   1  10     2330.21     2345.69     62.00 o
  -3   1  10     8681.85     8773.74    170.37 o
  -2   1  10     2474.55     2550.94     50.88 o
  -1   1  10    12677.75    12474.51    333.30 o
   0   1  10       94.02      122.63      9.43 o
   1   1  10     2614.62     2705.03     62.79 o
   2   1  10       91.24      110.65     20.19 o
   3   1  10     4587.55     4692.09    164.66 o
   4   1  10     2010.57     1989.83     85.49 o
   5   1  10     2463.50     2629.59    107.45 o
   6   1  10     2273.93     2208.41     97.51 o
   7   1  10      327.41      314.97     37.97 o
   8   1  10     1840.35     1937.74     95.96 o
 -13   2  10        2.14       -8.94     23.69 o
 -12   2  10     2012.25     2045.73     77.88 o
 -11   2  10      711.07      749.45     43.37 o
 -10   2  10     2227.34     2265.97     78.13 o
  -9   2  10     2330.72     2328.84     77.52 o
  -8   2  10     1424.50     1436.96     54.60 o
  -7   2  10     5200.67     5072.85    162.23 o
  -6   2  10      590.78      614.52     36.08 o
  -5   2  10     7368.58     7493.34    149.47 o
  -4   2  10       22.17       21.44      7.97 o
  -3   2  10     5716.10     5768.01    115.17 o
  -2   2  10      694.91      713.26     20.64 o
  -1   2  10      866.98      911.94     26.19 o
   0   2  10     3585.09     3599.41     88.55 o
   1   2  10      222.18      238.03     24.74 o
   2   2  10     2424.68     2291.13    128.66 o
   3   2  10       95.93       70.76     18.86 o
   4   2  10     4257.71     4501.98    159.63 o
   5   2  10      171.87      184.18     27.74 o
   6   2  10     2919.74     3130.34    137.99 o
   7   2  10     1003.70     1048.35     91.62 o
   8   2  10      569.21      615.07     50.68 o
 -13   3  10     2369.34     2332.21     87.84 o
 -12   3  10      251.84      273.26     31.12 o
 -11   3  10     2602.54     2494.20    147.67 o
 -10   3  10      440.91      493.96     34.30 o
  -9   3  10     4202.81     4233.57    120.50 o
  -8   3  10     2274.22     2366.95     75.57 o
  -7   3  10     6279.67     6158.72    158.63 o
  -6   3  10     2494.86     2475.10     74.71 o
  -5   3  10     1537.94     1634.80     53.58 o
  -4   3  10     4428.18     4648.97     88.72 o
  -3   3  10       94.01      106.00     10.29 o
  -2   3  10     5956.74     6132.26    124.63 o
  -1   3  10      691.60      734.00     24.62 o
   0   3  10     3769.47     3741.19    103.68 o
   1   3  10      586.77      536.15     52.36 o
   2   3  10     3874.68     3739.98    115.01 o
   3   3  10     3480.43     3496.92    125.57 o
   4   3  10     1159.39     1221.90     59.25 o
   5   3  10     3577.14     3691.31    136.04 o
   6   3  10        8.67       42.53     21.54 o
   7   3  10     2360.64     2406.47    103.44 o
 -12   4  10     1115.82     1065.51     65.06 o
 -11   4  10      222.89      257.90     28.72 o
 -10   4  10     1849.43     1817.01     67.11 o
  -9   4  10      178.00      149.42     21.38 o
  -8   4  10     7736.16     7521.68    190.35 o
  -7   4  10      593.58      627.41     33.06 o
  -6   4  10     2512.71     2534.73     92.84 o
  -5   4  10     1320.99     1206.88     43.65 o
  -4   4  10      913.71      908.17     40.91 o
  -3   4  10     6246.01     6353.35    164.94 o
  -2   4  10      586.27      623.31     26.00 o
  -1   4  10     5580.59     5484.99    125.78 o
   0   4  10       43.65       67.92     13.07 o
   1   4  10     8624.91     8255.32    315.79 o
   2   4  10     1708.17     1731.79     62.33 o
   3   4  10     4250.77     4415.52    150.74 o
   4   4  10     1333.32     1260.15     59.25 o
   5   4  10     1826.95     1908.23     80.99 o
   6   4  10     2665.52     2775.92    116.48 o
   7   4  10      879.79      949.55     81.98 o
 -12   5  10      618.22      588.66     50.19 o
 -11   5  10      426.06      358.99    102.10 o
 -10   5  10     1659.16     1641.90    107.39 o
  -9   5  10     1364.04     1382.35     66.42 o
  -8   5  10      693.53      687.45     47.63 o
  -7   5  10     6079.07     5859.91    180.29 o
  -6   5  10        0.38        5.27     13.53 o
  -5   5  10     2520.19     2605.72     90.94 o
  -4   5  10      209.37      212.82     26.43 o
  -3   5  10     1874.23     1881.16     61.57 o
  -2   5  10     4971.94     4711.62    127.19 o
  -1   5  10     1523.98     1598.01     86.19 o
   0   5  10     5756.04     5587.10    172.83 o
   1   5  10      914.00      776.90     33.81 o
   2   5  10     4645.16     4714.04    138.04 o
   3   5  10        1.94       -3.85     12.56 o
   4   5  10     3768.20     4126.55    143.07 o
   5   5  10      774.17      808.89     68.25 o
   6   5  10     2562.07     2697.24    106.11 o
 -12   6  10       26.77       42.20     26.14 o
 -11   6  10     2295.85     2231.10     97.14 o
 -10   6  10      213.74      255.70     33.73 o
  -9   6  10     4307.38     4290.76    145.47 o
  -8   6  10     2636.47     2489.71     94.93 o
  -7   6  10     1196.09     1251.28     58.38 o
  -6   6  10     2858.10     2860.93    100.12 o
  -5   6  10      228.28      198.00     22.34 o
  -4   6  10     4146.31     4222.22    117.39 o
  -3   6  10        1.28        6.69     10.95 o
  -2   6  10     8272.18     7918.89    200.84 o
  -1   6  10      754.12      730.83     32.01 o
   0   6  10     4619.84     4517.17    121.23 o
   1   6  10     1345.03     1429.42     48.87 o
   2   6  10     1138.87     1187.09     46.19 o
   3   6  10     2594.14     2603.95     93.51 o
   4   6  10        7.75       -3.49     14.42 o
   5   6  10     2449.62     2579.40     97.30 o
   6   6  10       54.38       66.72     21.20 o
 -11   7  10      131.14      114.74     30.24 o
 -10   7  10     4141.48     4163.66    147.08 o
  -9   7  10      469.73      493.64     40.54 o
  -8   7  10     2403.36     2313.15     90.35 o
  -7   7  10     1367.99     1457.47     64.27 o
  -6   7  10     3016.49     3021.13    110.72 o
  -5   7  10     2586.64     2680.90     93.31 o
  -4   7  10     2612.11     2501.94     85.02 o
  -3   7  10     5793.97     5697.98    151.55 o
  -2   7  10      739.48      709.57     32.14 o
  -1   7  10     4436.38     4343.05    124.75 o
   0   7  10       26.47       42.15     10.93 o
   1   7  10     2711.55     2692.18     83.27 o
   2   7  10     1358.79     1296.57     45.34 o
   3   7  10     1380.92     1329.63     53.54 o
   4   7  10      982.02     1013.43     70.48 o
   5   7  10      634.85      672.90     60.09 o
 -11   8  10     1720.14     1792.24     85.06 o
 -10   8  10      466.73      434.62     42.11 o
  -9   8  10     2523.78     2563.92    101.29 o
  -8   8  10       15.15       19.86     18.47 o
  -7   8  10     4192.35     4095.76    161.35 o
  -6   8  10        1.72       14.10     15.46 o
  -5   8  10     3212.23     3195.85     96.28 o
  -4   8  10      662.43      712.32     34.77 o
  -3   8  10     2318.23     2255.31     70.74 o
  -2   8  10     2885.47     2920.73     84.94 o
  -1   8  10      689.75      635.37     28.69 o
   0   8  10     2436.88     2379.29     69.94 o
   1   8  10        4.39       16.28      9.01 o
   2   8  10     3176.72     3189.17    131.48 o
   3   8  10        9.24        6.68     17.81 o
   4   8  10     1846.81     1920.76    106.83 o
 -10   9  10      456.90      477.88     84.66 o
  -9   9  10     1877.08     1936.20    169.89 o
  -8   9  10     1695.78     1771.50     77.26 o
  -7   9  10      635.03      659.55     42.38 o
  -6   9  10     2466.16     2486.54     81.82 o
  -5   9  10      373.28      395.30     32.98 o
  -4   9  10     3503.63     3544.54    115.22 o
  -3   9  10       95.36       84.89     15.02 o
  -2   9  10     1719.41     1765.37     57.41 o
  -1   9  10      805.69      877.88     35.44 o
   0   9  10     1339.95     1250.86     56.68 o
   1   9  10     2018.97     1959.25     78.20 o
   2   9  10      442.56      380.36     40.06 o
   3   9  10     2355.33     2352.66    104.17 o
  -9  10  10      262.66      307.43     37.66 o
  -8  10  10     1441.14     1358.27     99.01 o
  -7  10  10      353.10      394.38     32.71 o
  -6  10  10     1937.53     1997.23     71.38 o
  -5  10  10     1627.71     1695.68     79.42 o
  -4  10  10     1590.73     1724.35     61.52 o
  -3  10  10     3470.70     3541.92    102.26 o
  -2  10  10       93.96      100.34     14.27 o
  -1  10  10      878.20      885.02     46.99 o
   0  10  10      198.31      187.59     21.60 o
   1  10  10     2139.26     2043.88     80.21 o
   2  10  10     1562.26     1584.68    168.41 o
  -7  11  10     2129.94     2085.73    110.51 o
  -6  11  10      196.82      217.81     25.55 o
  -5  11  10     2396.61     2609.62    142.21 o
  -4  11  10      568.31      585.40     39.19 o
  -3  11  10     1458.75     1452.43     58.73 o
  -2  11  10     1397.40     1446.22    103.06 o
  -1  11  10       14.75       18.42     16.10 o
   0  11  10     2560.17     2607.75     98.37 o
  -4 -11  11      475.39      510.63     57.88 o
  -3 -11  11     2660.98     2598.51    126.41 o
  -2 -11  11     1664.45     1512.57     75.40 o
  -1 -11  11      678.84      776.72     52.54 o
   0 -11  11     1046.48      937.00     57.47 o
   1 -11  11      337.90      297.52     37.95 o
   2 -11  11     1904.15     1808.88     99.61 o
  -6 -10  11     1969.07     2258.84    117.51 o
  -5 -10  11      308.34      290.35     46.42 o
  -4 -10  11     3345.36     3509.39    172.30 o
  -3 -10  11        2.39      -10.36     21.52 o
  -2 -10  11     1721.62     1663.45     85.54 o
  -1 -10  11       69.53       99.54     26.05 o
   0 -10  11     1331.64     1288.88     64.17 o
   1 -10  11      925.97      919.64     54.95 o
   2 -10  11      887.28      953.25    105.35 o
   3 -10  11     2127.72     1965.85    103.77 o
   4 -10  11      201.58      172.50     40.23 o
  -7  -9  11       81.70      102.13     37.60 o
  -6  -9  11     1872.08     1642.65     75.10 o
  -5  -9  11     1233.17     1239.35     64.32 o
  -4  -9  11     1795.74     1676.92     94.02 o
  -3  -9  11     1795.23     1800.58     76.80 o
  -2  -9  11       94.19       89.86     24.32 o
  -1  -9  11     2108.05     2067.87     82.87 o
   0  -9  11        2.19       25.15     17.81 o
   1  -9  11     5108.98     4862.26    135.25 o
   2  -9  11     1109.99     1089.21     60.37 o
   3  -9  11     1869.85     1936.11     82.62 o
   4  -9  11     1839.69     1861.87     82.70 o
   5  -9  11      359.65      359.56     75.83 o
  -8  -8  11       82.62       98.48     29.77 o
  -7  -8  11     2225.48     2323.04     83.07 o
  -6  -8  11       54.56       60.98     20.61 o
  -5  -8  11     3248.03     3307.77    104.23 o
  -4  -8  11      325.98      360.03     31.71 o
  -3  -8  11     2923.24     2779.06     94.29 o
  -2  -8  11     2476.12     2399.69     71.91 o
  -1  -8  11      511.37      594.28     42.88 o
   0  -8  11     4271.98     4367.36    112.10 o
   1  -8  11        1.48       23.90     15.94 o
   2  -8  11     4226.07     4303.48    157.30 o
   3  -8  11      445.71      447.59     41.08 o
   4  -8  11     2134.68     1889.06     73.42 o
   5  -8  11      967.79      986.79     58.78 o
   6  -8  11     1002.82      967.35     63.32 o
  -9  -7  11     1014.70     1029.35     54.03 o
  -8  -7  11      793.26      930.26     51.72 o
  -7  -7  11      426.75      415.08     34.76 o
  -6  -7  11     3563.91     3773.97    113.83 o
  -5  -7  11      361.42      375.82     27.71 o
  -4  -7  11     4937.42     4875.81    121.61 o
  -3  -7  11      133.05      199.53     21.92 o
  -2  -7  11     2401.98     2540.05     73.52 o
  -1  -7  11     2083.81     1901.27     60.41 o
   0  -7  11      916.83     1042.63     42.21 o
   1  -7  11     4394.61     3966.26    103.14 o
   2  -7  11     1317.69     1191.25     52.95 o
   3  -7  11     4817.31     4717.87    135.06 o
   4  -7  11        5.24       24.00     19.35 o
   5  -7  11     1080.43     1099.96     59.67 o
   6  -7  11      127.42      103.22     38.65 o
 -10  -6  11     3721.80     3631.41    116.24 o
  -9  -6  11      159.17      107.73     24.99 o
  -8  -6  11     3276.49     3359.05    106.45 o
  -7  -6  11      676.66      666.59     40.64 o
  -6  -6  11     1565.25     1554.18     54.33 o
  -5  -6  11     1864.96     1902.92     60.68 o
  -4  -6  11     1461.94     1387.83     78.34 o
  -3  -6  11     5900.17     5791.41    138.40 o
  -2  -6  11      936.60      868.16     37.56 o
  -1  -6  11     4246.72     4196.85    105.81 o
   0  -6  11      926.35      841.40     37.07 o
   1  -6  11     5872.41     5838.99    139.13 o
   2  -6  11     1152.20     1215.76     53.16 o
   3  -6  11     2731.52     2810.24    113.71 o
   4  -6  11     2718.14     2891.12    103.13 o
   5  -6  11       36.82       55.06     23.52 o
   6  -6  11      958.46      823.13     68.05 o
   7  -6  11       54.72       26.32     32.71 o
 -10  -5  11       30.02       46.47     21.98 o
  -9  -5  11     2829.41     2812.34     94.49 o
  -8  -5  11       77.05       93.52     21.50 o
  -7  -5  11     4062.55     4134.71    141.33 o
  -6  -5  11       11.76       29.94     14.22 o
  -5  -5  11     3257.87     3316.23     88.47 o
  -4  -5  11     4743.56     4588.55    179.78 o
  -3  -5  11     1478.05     1587.77     59.06 o
  -2  -5  11     5600.85     5355.80    127.48 o
  -1  -5  11      210.11      178.53     19.17 o
   0  -5  11     4177.98     4056.62    101.77 o
   1  -5  11       18.01       45.30     16.71 o
   2  -5  11     3751.51     3685.98    107.83 o
   3  -5  11       34.49       73.51     19.17 o
   4  -5  11     2989.38     2984.36    103.62 o
   5  -5  11     1539.98     1788.98    195.49 o
   6  -5  11      587.47      683.89     81.24 o
   7  -5  11     2520.00     2704.46    130.30 o
 -11  -4  11     1535.54     1633.94     81.68 o
 -10  -4  11     1340.15     1383.87     60.68 o
  -9  -4  11     2236.78     2238.36     87.08 o
  -8  -4  11     3000.45     3126.52     86.92 o
  -7  -4  11      257.04      283.86     24.21 o
  -6  -4  11     5598.37     5597.74    133.86 o
  -5  -4  11        2.46       -1.76     11.98 o
  -4  -4  11     3705.58     3578.87    135.48 o
  -3  -4  11     1120.41     1059.11     56.65 o
  -2  -4  11     3809.67     3839.06     87.27 o
  -1  -4  11     1863.18     1881.65     50.94 o
   0  -4  11     1283.78     1297.05     44.52 o
   1  -4  11     3422.36     3278.67     97.29 o
   2  -4  11     1621.90     1602.99     93.06 o
   3  -4  11     3226.28     3267.89    107.30 o
   4  -4  11        2.59       36.14     18.59 o
   5  -4  11     2305.84     2243.83    106.71 o
   6  -4  11     1102.54     1235.94     78.64 o
   7  -4  11     1464.16     1499.42     89.25 o
 -11  -3  11        0.16        9.39     22.55 o
 -10  -3  11     4458.09     4569.92    144.56 o
  -9  -3  11      360.77      421.79     30.06 o
  -8  -3  11     2679.51     2674.74     76.97 o
  -7  -3  11     1403.21     1365.49     48.80 o
  -6  -3  11     1078.05     1093.49     41.91 o
  -5  -3  11     4157.75     4116.10    102.29 o
  -4  -3  11       67.00       54.58     13.76 o
  -3  -3  11     6988.96     7179.16    161.17 o
  -2  -3  11        3.52       16.31      9.35 o
  -1  -3  11     5830.22     6092.72    141.85 o
   0  -3  11      801.17      773.48     29.00 o
   1  -3  11     4319.97     4193.85    127.75 o
   2  -3  11     1529.24     1527.92     62.54 o
   3  -3  11     2095.51     1990.13     82.97 o
   4  -3  11     4206.91     4007.94    216.63 o
   5  -3  11        3.36        2.41     22.27 o
   6  -3  11     3081.63     3107.44    138.36 o
   7  -3  11      545.98      509.73     77.16 o
 -12  -2  11     1070.70     1090.66     67.42 o
 -11  -2  11     2016.45     1979.06     90.12 o
 -10  -2  11      429.00      406.15     33.50 o
  -9  -2  11     3917.89     4079.53    105.89 o
  -8  -2  11        5.88        5.93     13.36 o
  -7  -2  11     5160.44     5110.12    123.58 o
  -6  -2  11      978.29     1036.68     39.83 o
  -5  -2  11      601.91      613.34     29.67 o
  -4  -2  11     3150.10     2988.60    134.31 o
  -3  -2  11     3604.49     3705.85    109.07 o
  -2  -2  11     5129.56     5066.52    108.46 o
  -1  -2  11       53.21       34.32     10.07 o
   0  -2  11     5730.06     6059.83    140.12 o
   1  -2  11      694.37      683.60     34.59 o
   2  -2  11     6682.34     6752.96    176.33 o
   3  -2  11     1138.62     1109.20     63.94 o
   4  -2  11     1917.99     2152.21     98.42 o
   5  -2  11     2804.77     2893.11    123.97 o
   6  -2  11      523.27      550.96     51.10 o
   7  -2  11     2536.51     2506.19    122.04 o
 -12  -1  11      994.16     1073.61     65.99 o
 -11  -1  11     1828.49     1877.50     91.17 o
 -10  -1  11     1229.47     1362.19     61.25 o
  -9  -1  11     1617.68     1816.53     67.66 o
  -8  -1  11     5201.71     4975.62    121.50 o
  -7  -1  11      403.94      423.86     26.03 o
  -6  -1  11     4841.74     4864.75    116.93 o
  -5  -1  11       61.56       82.41     15.36 o
  -4  -1  11     1485.03     1508.39     47.06 o
  -3  -1  11     4196.88     4058.06     97.79 o
  -2  -1  11     5419.76     5602.41    117.58 o
  -1  -1  11     5831.15     5631.40    131.53 o
   0  -1  11     1162.77     1075.13     38.60 o
   1  -1  11     4894.36     4753.21    123.57 o
   2  -1  11     1055.01     1091.30     47.10 o
   3  -1  11     5235.67     5370.41    191.90 o
   4  -1  11     1062.21      973.61     59.53 o
   5  -1  11     2278.47     2437.48    107.76 o
   6  -1  11     1057.84      549.74     71.96 o
   7  -1  11      939.15      996.67     74.93 o
 -12   0  11     3233.81     3184.97    124.03 o
 -11   0  11      121.10       93.67     22.86 o
 -10   0  11     4098.41     4202.50    126.16 o
  -9   0  11     1561.50     1662.25     63.69 o
  -8   0  11     2430.45     2458.59     80.40 o
  -7   0  11     3144.29     3074.87     92.84 o
  -6   0  11      101.31      117.11     15.82 o
  -5   0  11     1782.09     1730.04     51.97 o
  -4   0  11        9.95       14.23     10.55 o
  -3   0  11    19459.01    19495.85    448.94 o
  -2   0  11      813.22      842.20     33.15 o
  -1   0  11     9340.67     9727.54    255.82 o
   0   0  11     1625.36     1582.35     59.49 o
   1   0  11     1672.05     1559.65     48.51 o
   2   0  11     1587.72     1818.38    115.74 o
   3   0  11      609.25      543.27    169.89 o
   4   0  11     4964.99     5086.00    191.41 o
   5   0  11       20.59        6.46     21.24 o
   6   0  11     1699.90     1882.18    126.86 o
   7   0  11      341.13      367.21     44.03 o
 -12   1  11      304.68      397.31     36.96 o
 -11   1  11     2518.88     2410.22     89.41 o
 -10   1  11      159.46      181.71     25.31 o
  -9   1  11     3557.22     3770.28    112.56 o
  -8   1  11      670.28      667.63     47.65 o
  -7   1  11     1563.22     1522.21     56.67 o
  -6   1  11     1952.86     1891.98     63.96 o
  -5   1  11      914.36      870.48     38.24 o
  -4   1  11     9216.22     9347.42    226.71 o
  -3   1  11     4485.91     4636.81    145.63 o
  -2   1  11    10288.89    10615.22    230.05 o
  -1   1  11       84.06       80.32     12.90 o
   0   1  11     1354.81     1402.22     57.17 o
   1   1  11      215.11      205.30     20.65 o
   2   1  11     3598.91     3115.07    519.33 o
   3   1  11     1452.85     1436.32     68.91 o
   4   1  11     1119.19     1119.66     61.56 o
   5   1  11     2494.36     2693.23    112.45 o
   6   1  11       21.62       30.15     23.83 o
   7   1  11     1497.62     1481.89     81.76 o
 -12   2  11     1050.55     1070.47     55.64 o
 -11   2  11     1390.94     1458.45     62.17 o
 -10   2  11     1538.64     1495.25     60.65 o
  -9   2  11      336.38      363.15     30.01 o
  -8   2  11     4228.46     4095.79    116.73 o
  -7   2  11       81.36       90.39     17.64 o
  -6   2  11     6503.96     6493.13    165.43 o
  -5   2  11      375.98      374.92     25.23 o
  -4   2  11     3960.33     3974.80    107.25 o
  -3   2  11     3790.69     3785.50     93.52 o
  -2   2  11     4325.24     4214.18    101.38 o
  -1   2  11      855.80      790.05     40.14 o
   0   2  11      347.15      342.54     32.02 o
   1   2  11     3678.19     3761.31    134.28 o
   2   2  11       12.92       28.93     16.26 o
   3   2  11     2827.25     2835.39    110.11 o
   4   2  11      859.60      951.37     54.73 o
   5   2  11     2266.12     2344.64    100.10 o
   6   2  11     1425.22     1463.60     76.02 o
   7   2  11      944.34      945.01     62.89 o
 -12   3  11     2730.69     2869.70    118.60 o
 -11   3  11      468.54      482.65     38.55 o
 -10   3  11     2462.86     2470.26    107.51 o
  -9   3  11     1725.79     1792.48     65.72 o
  -8   3  11     1579.44     1708.45     69.82 o
  -7   3  11     4893.15     4709.56    152.49 o
  -6   3  11     1790.01     1808.57     61.01 o
  -5   3  11     5415.18     5568.84    143.72 o
  -4   3  11        7.16       15.32     10.65 o
  -3   3  11     5960.33     5865.04    156.75 o
  -2   3  11      293.69      276.00     21.86 o
  -1   3  11     2405.79     2270.55     97.66 o
   0   3  11     1942.43     1869.01     65.53 o
   1   3  11     1451.74     1403.48     51.92 o
   2   3  11     4259.35     4432.59    134.86 o
   3   3  11       57.21       49.26     18.34 o
   4   3  11     4388.57     4584.79    163.31 o
   5   3  11       72.22       54.22     23.30 o
   6   3  11     2511.69     2586.94    108.64 o
 -12   4  11      144.88      177.03     35.54 o
 -11   4  11     1503.05     1472.66     83.67 o
 -10   4  11       97.69      111.57     27.15 o
  -9   4  11     2415.46     2374.94     95.32 o
  -8   4  11      756.78      798.25     48.35 o
  -7   4  11     4215.26     4190.19    166.48 o
  -6   4  11     2557.77     2608.69     95.19 o
  -5   4  11     1172.48     1077.65    100.65 o
  -4   4  11     3616.21     3756.40    121.77 o
  -3   4  11       61.14       64.56     14.84 o
  -2   4  11     5423.52     5415.38    145.29 o
  -1   4  11      443.06      422.21     25.71 o
   0   4  11     4126.37     4043.03    135.35 o
   1   4  11      879.23      846.15     54.18 o
   2   4  11     2426.50     2502.28     84.67 o
   3   4  11     2418.78     2481.19    151.72 o
   4   4  11      509.60      560.75     39.78 o
   5   4  11     2994.77     3159.73    121.62 o
   6   4  11      132.00      103.67     27.26 o
 -12   5  11      386.14      446.66     48.45 o
 -11   5  11     2064.56     2026.39    141.18 o
 -10   5  11     2931.24     2755.48    108.59 o
  -9   5  11      100.06       85.25     23.63 o
  -8   5  11     2949.02     2980.08    180.96 o
  -7   5  11       15.89       50.41     18.68 o
  -6   5  11     2942.02     2809.97    100.15 o
  -5   5  11      900.47      882.95     45.04 o
  -4   5  11     2039.99     1978.67     66.85 o
  -3   5  11     5142.86     4938.43    134.50 o
  -2   5  11     1279.33     1218.52     46.36 o
  -1   5  11     2551.55     2457.65     87.74 o
   0   5  11      290.91      258.59     20.37 o
   1   5  11     4486.50     4427.58    202.49 o
   2   5  11      472.56      476.59     31.48 o
   3   5  11     2741.46     2934.94    108.25 o
   4   5  11     1458.14     1448.34     65.71 o
   5   5  11     1890.65     2088.50     87.73 o
 -11   6  11      452.56      525.99     47.43 o
 -10   6  11     2270.32     2247.88     95.51 o
  -9   6  11     2284.56     2368.57    131.43 o
  -8   6  11      479.18      503.07     39.18 o
  -7   6  11     4945.97     4984.01    159.41 o
  -6   6  11       25.11       26.57     16.42 o
  -5   6  11     3520.45     3576.21    131.26 o
  -4   6  11      156.05      148.73     18.72 o
  -3   6  11     5544.89     5220.98    145.63 o
  -2   6  11     1529.48     1563.71     55.14 o
  -1   6  11     1806.62     1676.94     58.57 o
   0   6  11     1737.49     1814.11     59.86 o
   1   6  11      816.48      780.06     56.75 o
   2   6  11     4813.90     4846.01    200.75 o
   3   6  11       42.20       28.55     16.24 o
   4   6  11     2180.09     2279.73     90.14 o
   5   6  11      167.00      176.34     25.65 o
 -11   7  11     1866.00     1706.99    217.16 o
 -10   7  11      724.86      829.34     55.74 o
  -9   7  11     1221.96     1252.72     64.80 o
  -8   7  11     1747.48     1732.03     75.56 o
  -7   7  11     1798.07     1825.47     76.23 o
  -6   7  11     3425.88     3312.55    113.53 o
  -5   7  11     1370.80     1362.12     53.49 o
  -4   7  11     4258.18     4206.13    119.65 o
  -3   7  11        0.58        2.25     11.44 o
  -2   7  11     3034.96     3082.88     90.96 o
  -1   7  11      206.75      207.17     32.45 o
   0   7  11     2623.30     2583.71     77.78 o
   1   7  11     1120.63     1016.92     40.00 o
   2   7  11      924.36      993.22     42.17 o
   3   7  11     1580.08     1591.50     89.77 o
   4   7  11      336.99      364.27     45.26 o
 -10   8  11     2389.33     2462.81    102.31 o
  -9   8  11        4.02        1.46     20.62 o
  -8   8  11     2293.10     2212.84     89.87 o
  -7   8  11      518.44      552.66     39.15 o
  -6   8  11     3087.84     2981.47     94.24 o
  -5   8  11      791.16      832.74     40.39 o
  -4   8  11     1245.45     1284.18     50.14 o
  -3   8  11     1405.29     1406.70     82.45 o
  -2   8  11      357.08      374.95     27.07 o
  -1   8  11     3503.78     3438.90     98.36 o
   0   8  11       14.26       16.18     11.06 o
   1   8  11     2559.59     2481.05    125.42 o
   2   8  11      291.27      248.45     50.08 o
   3   8  11     2770.73     2879.05    215.89 o
  -9   9  11     1451.08     1493.40     72.46 o
  -8   9  11      180.52      197.49     30.30 o
  -7   9  11     1505.06     1596.20     70.81 o
  -6   9  11      116.22      126.31     21.26 o
  -5   9  11     2469.71     2470.57     81.36 o
  -4   9  11      162.93      159.82     23.54 o
  -3   9  11     2522.06     2487.35     77.91 o
  -2   9  11     2109.90     2199.21     83.13 o
  -1   9  11      587.17      574.86     39.62 o
   0   9  11     2090.06     2093.93     84.60 o
   1   9  11      162.59      170.09     23.23 o
  -8  10  11      888.22      947.19     56.02 o
  -7  10  11      723.24      757.50     43.60 o
  -6  10  11     2149.51     2186.66     76.81 o
  -5  10  11      613.31      670.52     37.59 o
  -4  10  11     2267.71     2393.55     78.02 o
  -3  10  11        4.26       11.22     13.41 o
  -2  10  11     2241.22     2174.77     89.23 o
  -1  10  11      810.04      827.99     70.48 o
   0  10  11     1253.11     1207.81     64.18 o
  -4 -10  12        9.90      -15.24     23.27 o
  -3 -10  12     1112.22     1057.36     61.35 o
  -2 -10  12      209.58      248.09     34.92 o
  -1 -10  12     2391.65     2577.67    123.52 o
   0 -10  12     1581.25     1540.90    120.56 o
   1 -10  12      931.69      933.94     71.20 o
   2 -10  12     1853.71     1713.06    170.26 o
  -6  -9  12     1392.73     1521.82     75.30 o
  -5  -9  12      990.10      988.00     58.19 o
  -4  -9  12     2505.71     2424.09     95.89 o
  -3  -9  12        6.88       19.71     22.54 o
  -2  -9  12     3082.97     3232.41    127.66 o
  -1  -9  12      225.70      179.01     91.25 o
   0  -9  12     3811.42     3673.39    231.84 o
   1  -9  12      953.83      941.72    143.56 o
   2  -9  12     1715.56     1587.93     78.41 o
   3  -9  12     2674.24     2625.96    102.77 o
  -7  -8  12       18.05       24.89     21.13 o
  -6  -8  12     1089.47     1113.03     55.60 o
  -5  -8  12     1043.38     1073.43     54.38 o
  -4  -8  12     1638.41     1692.78     79.38 o
  -3  -8  12     2220.67     2226.68     79.24 o
  -2  -8  12      173.01      174.79     23.27 o
  -1  -8  12     3397.82     3302.21    104.68 o
   0  -8  12      146.39      139.71     24.99 o
   1  -8  12     3251.74     3251.04    104.52 o
   2  -8  12      570.43      598.96     41.53 o
   3  -8  12     1519.46     1452.60     63.74 o
   4  -8  12     2536.41     2499.19     90.21 o
  -8  -7  12      374.89      435.31     38.12 o
  -7  -7  12     1975.52     2058.72     77.69 o
  -6  -7  12      277.88      320.03     36.17 o
  -5  -7  12     3214.29     3173.57    119.12 o
  -4  -7  12      425.37      443.64     35.76 o
  -3  -7  12     2542.64     2594.47     76.97 o
  -2  -7  12     2010.17     1827.46     61.13 o
  -1  -7  12      682.45      826.14     44.78 o
   0  -7  12     2456.65     2422.32     83.48 o
   1  -7  12      150.25      161.21     25.06 o
   2  -7  12     3417.57     3451.76    108.15 o
   3  -7  12       40.65       38.56     21.56 o
   4  -7  12     2690.73     2537.10     90.16 o
   5  -7  12     1584.14     1496.22     92.33 o
  -9  -6  12     1335.21     1358.47     74.85 o
  -8  -6  12      961.17      902.27     50.30 o
  -7  -6  12     2232.72     2349.49     83.89 o
  -6  -6  12     2737.78     2801.63     82.15 o
  -5  -6  12      206.57      235.70     28.39 o
  -4  -6  12     3916.21     3999.26    104.70 o
  -3  -6  12      106.21       99.89     19.03 o
  -2  -6  12     5719.64     5534.56    134.61 o
  -1  -6  12     2252.75     1971.64     77.55 o
   0  -6  12     2224.68     2129.98     74.75 o
   1  -6  12     1576.87     1440.51     59.58 o
   2  -6  12     1358.70     1309.74     56.69 o
   3  -6  12     2191.55     2261.07     80.64 o
   4  -6  12      142.04      145.36     32.50 o
   5  -6  12     1719.96     1732.17     99.33 o
   6  -6  12      115.59       94.60     39.30 o
 -10  -5  12     3434.13     3534.35    134.67 o
  -9  -5  12        2.48       -4.79     21.99 o
  -8  -5  12     2025.76     1967.12     75.38 o
  -7  -5  12      124.69      130.55     21.10 o
  -6  -5  12     1226.20     1254.96     55.18 o
  -5  -5  12     5263.17     5133.37    126.86 o
  -4  -5  12      885.86      923.59     45.54 o
  -3  -5  12     4514.63     4329.55    109.65 o
  -2  -5  12       21.97       14.15     15.63 o
  -1  -5  12     4505.21     4534.92    128.30 o
   0  -5  12      218.65      208.63     24.72 o
   1  -5  12     3460.57     3309.84    150.28 o
   2  -5  12      374.02      423.03     32.64 o
   3  -5  12     2948.31     2865.67     93.05 o
   4  -5  12     2497.62     2491.49    118.00 o
   5  -5  12      657.69      765.14    100.90 o
   6  -5  12     1034.15     1095.88    129.46 o
 -10  -4  12     1172.43     1157.66     86.28 o
  -9  -4  12     2019.24     2008.31     90.12 o
  -8  -4  12      264.85      327.98     31.58 o
  -7  -4  12     3027.70     3050.28     97.19 o
  -6  -4  12      262.12      264.55     24.39 o
  -5  -4  12     3599.65     3596.92     95.48 o
  -4  -4  12     1532.37     1400.61     86.81 o
  -3  -4  12     2936.58     2754.11     86.78 o
  -2  -4  12     2277.16     2174.13     80.64 o
  -1  -4  12      340.69      357.54     28.51 o
   0  -4  12     2810.22     2865.52     89.19 o
   1  -4  12      220.65      208.50     24.42 o
   2  -4  12     6724.87     6482.23    171.76 o
   3  -4  12      214.92      213.65     32.87 o
   4  -4  12     2336.20     2373.02    112.61 o
   5  -4  12     1097.70     1082.37     73.01 o
   6  -4  12      775.82      782.19     65.57 o
 -10  -3  12      734.77      693.18     52.94 o
  -9  -3  12     2380.95     2491.43     86.56 o
  -8  -3  12     2524.76     2644.31     88.55 o
  -7  -3  12     1186.22     1193.09     52.71 o
  -6  -3  12     2417.83     2392.92     80.27 o
  -5  -3  12      350.20      308.36     27.37 o
  -4  -3  12     4278.90     4323.11    122.01 o
  -3  -3  12     1219.60     1210.40     49.71 o
  -2  -3  12     4451.47     4571.08    113.60 o
  -1  -3  12     1556.74     1571.88     51.51 o
   0  -3  12     2248.96     2281.97     74.28 o
   1  -3  12     2180.66     2159.91     72.59 o
   2  -3  12      838.22      725.61     94.77 o
   3  -3  12     3474.48     3216.19    148.31 o
   4  -3  12       57.07       64.47     42.66 o
   5  -3  12     2697.68     2848.78    127.98 o
   6  -3  12      846.19      850.80     66.35 o
 -11  -2  12      181.25      227.42     36.24 o
 -10  -2  12     2858.56     2755.92     93.73 o
  -9  -2  12       11.72       16.54     17.23 o
  -8  -2  12     3919.39     3868.81    115.59 o
  -7  -2  12      971.21      954.19     45.57 o
  -6  -2  12     1333.73     1332.94     54.15 o
  -5  -2  12     4216.22     4340.42    182.36 o
  -4  -2  12      106.17      108.76     18.73 o
  -3  -2  12     5056.41     5004.13    134.59 o
  -2  -2  12       64.74       66.08     14.60 o
  -1  -2  12     6112.71     6384.71    148.60 o
   0  -2  12      368.03      360.72     23.66 o
   1  -2  12     3215.34     3182.84    114.79 o
   2  -2  12     1909.24     1781.87     76.94 o
   3  -2  12     2080.33     2039.07     95.89 o
   4  -2  12     2595.36     2494.64    112.37 o
   5  -2  12      253.87      242.45     38.81 o
   6  -2  12     1937.40     1794.14     95.19 o
 -11  -1  12     1992.25     1981.80     76.76 o
 -10  -1  12     1030.56     1017.41     51.80 o
  -9  -1  12     4764.76     4591.48    132.86 o
  -8  -1  12        0.19       17.22     15.85 o
  -7  -1  12     2567.07     2651.15     98.84 o
  -6  -1  12      904.28      854.09     41.50 o
  -5  -1  12     1303.25     1377.98     53.30 o
  -4  -1  12     1895.90     1824.81     68.10 o
  -3  -1  12     4079.48     4020.21    112.52 o
  -2  -1  12    10438.30    10410.76    228.61 o
  -1  -1  12      192.63      210.12     19.37 o
   0  -1  12     4576.01     4661.73    128.23 o
   1  -1  12        3.27       24.89     16.69 o
   2  -1  12     5949.36     5714.59    254.66 o
   3  -1  12      163.80      214.63     39.32 o
   4  -1  12     3270.01     3370.50    137.06 o
   5  -1  12     2055.16     2081.08     99.61 o
   6  -1  12      276.31      218.63     63.43 o
 -11   0  12     1797.19     1734.82     71.21 o
 -10   0  12     1510.18     1544.96     64.10 o
  -9   0  12     1869.39     2059.13    115.76 o
  -8   0  12     1379.90     1317.94     69.49 o
  -7   0  12       76.66       76.34     18.10 o
  -6   0  12     4197.44     4155.43    147.88 o
  -5   0  12     2487.89     2377.61     82.06 o
  -4   0  12     3796.71     3960.57    111.05 o
  -3   0  12     2341.58     2265.02     64.78 o
  -2   0  12    12169.86    12165.63    274.79 o
  -1   0  12     1893.92     1842.17     98.79 o
   0   0  12     1130.51     1101.23     46.25 o
   1   0  12     3381.02     3356.03    105.99 o
   2   0  12       78.14       73.83     20.36 o
   3   0  12     3267.21     3296.07    130.47 o
   4   0  12      125.54      130.83     41.55 o
   5   0  12     1915.72     2016.33    127.61 o
   6   0  12      968.91      473.33     68.25 o
 -11   1  12       15.97       -1.08     18.73 o
 -10   1  12     1185.72     1131.64     53.84 o
  -9   1  12      254.92      275.47     28.49 o
  -8   1  12      304.19      354.91     29.95 o
  -7   1  12     3409.84     3446.30    102.03 o
  -6   1  12     1265.16     1233.81     54.30 o
  -5   1  12     7563.16     7597.34    191.15 o
  -4   1  12      563.60      587.42     32.15 o
  -3   1  12     8289.78     8218.25    184.33 o
  -2   1  12        3.35        4.87     12.37 o
  -1   1  12     1985.92     1897.32     65.30 o
   0   1  12       65.48       56.08     15.63 o
   1   1  12     2653.11     2546.53    100.77 o
   2   1  12     1891.99     1869.51    119.45 o
   3   1  12      830.37      375.40     52.67 o
   4   1  12     2558.36     2681.47    112.37 o
   5   1  12      223.09      241.56     35.57 o
   6   1  12     1803.10     1781.54    132.06 o
 -11   2  12     1601.02     1543.57     78.59 o
 -10   2  12       27.60       36.26     22.48 o
  -9   2  12     2754.94     2841.75     92.00 o
  -8   2  12      691.93      664.83     38.38 o
  -7   2  12     6015.72     6097.52    160.70 o
  -6   2  12      487.06      511.95     31.82 o
  -5   2  12     5105.94     4968.79    157.69 o
  -4   2  12     1717.66     1694.98     90.64 o
  -3   2  12      823.19      795.84     40.48 o
  -2   2  12     5226.92     5176.35    163.58 o
  -1   2  12     1865.85     1817.79    105.58 o
   0   2  12     4630.33     4525.96    207.96 o
   1   2  12      166.03      142.95     19.19 o
   2   2  12     2280.86     2262.45    160.45 o
   3   2  12      992.56     1026.44     57.64 o
   4   2  12      932.55      980.97     58.41 o
   5   2  12     1644.18     1576.91     79.69 o
   6   2  12      775.38      880.28     59.86 o
 -11   3  12     1685.68     1712.51    141.87 o
 -10   3  12     2996.95     2966.93    115.92 o
  -9   3  12      993.12     1014.36     58.10 o
  -8   3  12     2726.15     2592.00    100.22 o
  -7   3  12      254.43      228.69     37.99 o
  -6   3  12     4244.60     4063.56    136.41 o
  -5   3  12       64.31       70.52     18.78 o
  -4   3  12     5449.99     5427.46    148.59 o
  -3   3  12     3839.79     3759.08    109.30 o
  -2   3  12     5521.65     5436.78    147.43 o
  -1   3  12      974.85      954.76     42.05 o
   0   3  12      213.78      234.83     22.28 o
   1   3  12     3102.48     3141.57    144.03 o
   2   3  12       33.47       49.85     17.55 o
   3   3  12     3710.70     3921.60    144.19 o
   4   3  12      509.66      488.17     40.30 o
   5   3  12     2427.64     2623.53    109.79 o
 -11   4  12        6.49       -4.36     22.64 o
 -10   4  12     2488.48     2639.19    106.87 o
  -9   4  12      775.24      828.81     52.71 o
  -8   4  12      871.00     1014.30     78.66 o
  -7   4  12     3111.06     3119.71    112.38 o
  -6   4  12     1416.74     1415.92     63.69 o
  -5   4  12     4628.77     4561.54    171.81 o
  -4   4  12        0.61       16.13     13.41 o
  -3   4  12     5306.44     5248.88    143.57 o
  -2   4  12      305.33      315.35     24.58 o
  -1   4  12     2139.83     2094.14     72.77 o
   0   4  12      883.37      856.34     39.17 o
   1   4  12     1207.88     1236.47     49.19 o
   2   4  12     3438.07     3340.94    177.54 o
   3   4  12       91.02       79.98     34.87 o
   4   4  12     2806.29     2970.27    115.85 o
   5   4  12       18.64        1.11     22.03 o
 -11   5  12     2702.08     2637.42    111.13 o
 -10   5  12        6.44        6.17     20.56 o
  -9   5  12     1853.77     1977.78     86.64 o
  -8   5  12      439.40      506.72     40.67 o
  -7   5  12     3640.78     3453.01    121.87 o
  -6   5  12     1468.56     1516.28     73.23 o
  -5   5  12     1900.92     1873.96    123.97 o
  -4   5  12     3986.36     3959.33    145.74 o
  -3   5  12      119.63      141.61     19.10 o
  -2   5  12     5330.24     5294.50    208.17 o
  -1   5  12      245.30      215.87     28.16 o
   0   5  12     1831.67     1842.87    108.26 o
   1   5  12      571.84      578.17     34.27 o
   2   5  12     2585.36     2581.20    145.70 o
   3   5  12     1867.88     1765.60    121.51 o
   4   5  12      482.78      467.29     37.90 o
 -10   6  12     1232.31     1153.06     65.64 o
  -9   6  12      130.47      189.88     30.99 o
  -8   6  12     2077.60     2098.65    100.51 o
  -7   6  12       95.47      119.98     24.21 o
  -6   6  12     7642.02     7503.25    226.26 o
  -5   6  12      971.99      974.67     57.72 o
  -4   6  12     2688.16     2618.05     83.49 o
  -3   6  12     1314.00     1385.46     58.03 o
  -2   6  12     1330.00     1293.52     49.52 o
  -1   6  12     1556.57     1583.35     56.56 o
   0   6  12        6.10       13.08     12.80 o
   1   6  12     2801.01     2719.43     92.09 o
   2   6  12        1.16        3.74     14.40 o
   3   6  12     2518.75     2659.16    164.32 o
 -10   7  12      925.01      945.39     60.13 o
  -9   7  12     2206.80     2260.56     94.44 o
  -8   7  12      394.65      458.42     39.57 o
  -7   7  12     4528.75     4727.66    155.61 o
  -6   7  12     1204.16     1208.07     52.53 o
  -5   7  12     2982.04     2916.16     92.52 o
  -4   7  12        1.31       -5.11     13.08 o
  -3   7  12     1351.64     1436.25     53.95 o
  -2   7  12      574.38      508.84     29.82 o
  -1   7  12     1996.34     1967.00     65.52 o
   0   7  12     1038.80     1015.26     60.07 o
   1   7  12      867.35      835.80     39.21 o
   2   7  12     2158.27     2156.44    256.69 o
  -9   8  12     2218.38     2148.96     92.18 o
  -8   8  12      547.29      536.48     42.67 o
  -7   8  12     2143.13     2074.12     84.43 o
  -6   8  12      885.27      952.32     64.04 o
  -5   8  12      804.27      824.02     41.38 o
  -4   8  12     1815.80     1844.90     65.68 o
  -3   8  12       73.53       69.70     16.68 o
  -2   8  12     3342.35     3345.91     98.97 o
  -1   8  12        4.40       -5.72     12.20 o
   0   8  12     2189.97     2202.64     90.20 o
   1   8  12      825.89      826.04     49.43 o
  -7   9  12       99.84       74.22     20.64 o
  -6   9  12     2223.48     2259.32    102.66 o
  -5   9  12      152.09      198.51     23.87 o
  -4   9  12     1419.21     1384.79     54.17 o
  -3   9  12     1610.75     1736.15     61.88 o
  -2   9  12      352.03      362.06     25.57 o
  -1   9  12     2766.73     2792.12    108.87 o
  -4  -9  13       13.25       12.18     29.03 o
  -3  -9  13     2330.05     2328.32    116.98 o
  -2  -9  13     1133.47     1030.75     85.69 o
  -1  -9  13     1686.92     1699.57     96.66 o
   0  -9  13     1337.20     1315.57     83.89 o
   1  -9  13     1054.70      993.02     74.06 o
  -5  -8  13      779.56      817.93    116.48 o
  -4  -8  13     2194.28     2249.40     96.78 o
  -3  -8  13       14.01       45.14     25.68 o
  -2  -8  13     2712.96     2651.39    152.28 o
  -1  -8  13      125.46      148.09     29.34 o
   0  -8  13     2745.49     2737.53     94.67 o
   1  -8  13      733.06      678.33     44.93 o
   2  -8  13     1414.29     1395.91     64.77 o
  -7  -7  13       18.55        2.27     23.20 o
  -6  -7  13     3035.71     3097.39    121.11 o
  -5  -7  13      923.79      946.94     72.99 o
  -4  -7  13     1796.37     1868.66    126.56 o
  -3  -7  13     1353.94     1284.23     58.77 o
  -2  -7  13      579.15      530.13     38.91 o
  -1  -7  13     3851.04     3840.10    118.29 o
   0  -7  13       38.50       44.38     21.64 o
   1  -7  13     2943.94     2834.73     96.01 o
   2  -7  13      131.36      112.63     25.91 o
   3  -7  13     2535.67     2619.35    111.45 o
  -8  -6  13      262.68      248.38     39.09 o
  -7  -6  13     2272.20     2376.87    101.67 o
  -6  -6  13        1.00       24.87     23.67 o
  -5  -6  13     3847.41     3929.35    124.11 o
  -4  -6  13      488.29      398.39     34.07 o
  -3  -6  13     3510.14     3444.05    108.18 o
  -2  -6  13     1497.74     1503.21     62.00 o
  -1  -6  13     1661.86     1726.09     67.10 o
   0  -6  13     1931.25     1841.45     71.34 o
   1  -6  13      600.79      616.68     41.05 o
   2  -6  13     2877.01     2911.03     96.83 o
   3  -6  13        0.13        8.93     25.16 o
   4  -6  13     2474.21     2414.78    105.68 o
  -8  -5  13     1209.13     1218.90     68.76 o
  -7  -5  13     1458.08     1549.21    123.84 o
  -6  -5  13     2389.62     2365.23     83.86 o
  -5  -5  13      195.10      241.88     28.83 o
  -4  -5  13     4803.35     4713.09    135.39 o
  -3  -5  13      186.17      182.84     25.99 o
  -2  -5  13     4091.13     3989.20    118.53 o
  -1  -5  13      511.95      505.47     43.22 o
   0  -5  13     1891.26     1943.55     71.40 o
   1  -5  13      925.89      952.40     48.56 o
   2  -5  13     2298.35     2292.55     97.19 o
   3  -5  13     2546.62     2592.32    147.80 o
   4  -5  13      557.21      572.65     51.30 o
  -9  -4  13        7.88       11.41     23.90 o
  -8  -4  13     2534.26     2457.28     87.61 o
  -7  -4  13      254.92      222.38     28.94 o
  -6  -4  13     3701.88     3901.26    117.50 o
  -5  -4  13     1200.65     1230.62     73.24 o
  -4  -4  13     2544.92     2424.40     82.18 o
  -3  -4  13     3132.14     3161.66    132.35 o
  -2  -4  13      368.33      304.88     39.19 o
  -1  -4  13     3615.49     3445.70    104.23 o
   0  -4  13       32.13       34.67     18.21 o
   1  -4  13     3936.80     4085.14    143.16 o
   2  -4  13      724.25      649.48     49.02 o
   3  -4  13     2002.84     1989.70     89.16 o
   4  -4  13     1045.40      939.29     93.74 o
   5  -4  13      555.46      520.59     55.33 o
 -10  -3  13     1768.15     1883.27    104.13 o
  -9  -3  13     2612.22     2654.93    121.65 o
  -8  -3  13      634.50      649.99     42.14 o
  -7  -3  13     3842.36     3933.35    133.85 o
  -6  -3  13        2.73        3.34     16.49 o
  -5  -3  13     4968.30     4814.92    159.32 o
  -4  -3  13      598.33      564.17     36.42 o
  -3  -3  13     3868.83     3814.17    100.18 o
  -2  -3  13     1211.89     1258.24     52.80 o
  -1  -3  13      562.42      512.26     33.52 o
   0  -3  13     2292.78     2129.80     87.81 o
   1  -3  13       17.62       29.40     20.54 o
   2  -3  13     3782.05     3583.39    142.68 o
   3  -3  13       83.58      115.81     28.48 o
   4  -3  13     2237.24     2362.39    112.55 o
   5  -3  13      801.19      842.83     65.12 o
 -10  -2  13      334.98      289.85     33.59 o
  -9  -2  13     2604.98     2537.78     88.58 o
  -8  -2  13     1644.25     1545.73     63.80 o
  -7  -2  13     1578.88     1512.88     60.94 o
  -6  -2  13     3312.01     3243.83    111.05 o
  -5  -2  13       72.96       64.05     18.55 o
  -4  -2  13     5673.17     5428.29    147.98 o
  -3  -2  13        5.24        9.95     12.49 o
  -2  -2  13     2464.51     2491.54     91.97 o
  -1  -2  13      858.41      841.91     42.20 o
   0  -2  13     2257.64     2293.57     90.96 o
   1  -2  13     3214.16     3128.34    113.98 o
   2  -2  13      963.32      850.76     52.57 o
   3  -2  13     3189.94     3042.99    138.08 o
   4  -2  13       96.83       60.86     28.87 o
   5  -2  13     2439.43     2418.26    115.00 o
 -10  -1  13     2326.85     2351.19     86.15 o
  -9  -1  13      139.44       98.89     23.94 o
  -8  -1  13     2617.51     2702.34    117.79 o
  -7  -1  13      902.89      929.54     46.70 o
  -6  -1  13     2177.27     2106.32     73.05 o
  -5  -1  13     3580.10     3518.03    107.83 o
  -4  -1  13      436.95      434.61     31.31 o
  -3  -1  13     4800.65     4803.13    134.92 o
  -2  -1  13        3.30       -0.54     13.90 o
  -1  -1  13     3968.36     3859.67    118.54 o
   0  -1  13      372.47      411.85     30.43 o
   1  -1  13     4520.32     4320.96    194.93 o
   2  -1  13     1814.90     1770.95     77.45 o
   3  -1  13     2829.92     2794.17    193.88 o
   4  -1  13     1814.42     1917.95     95.32 o
   5  -1  13      318.18      367.57     57.13 o
 -10   0  13       92.46       97.30     25.56 o
  -9   0  13     1130.12     1216.60     55.92 o
  -8   0  13       10.58       21.33     16.45 o
  -7   0  13     4134.24     4029.79    117.79 o
  -6   0  13      432.18      472.14     46.47 o
  -5   0  13     5785.67     5616.88    156.88 o
  -4   0  13     2046.89     2016.08     82.50 o
  -3   0  13      250.79      179.34     26.13 o
  -2   0  13     1232.92     1137.97     49.60 o
  -1   0  13      910.29      912.72     77.31 o
   0   0  13     5190.02     5050.27    165.06 o
   1   0  13        2.58        6.33     16.91 o
   2   0  13     3944.10     3998.63    252.55 o
   3   0  13      207.06      198.03     30.99 o
   4   0  13     1604.84     1655.46     87.54 o
   5   0  13     1428.83     1441.88     80.95 o
 -10   1  13     1408.38     1315.11     71.15 o
  -9   1  13      627.34      602.74     47.31 o
  -8   1  13     4321.64     4216.55    146.15 o
  -7   1  13     1147.38     1139.09     59.88 o
  -6   1  13     4118.78     4041.92    154.60 o
  -5   1  13      175.16      189.96     26.87 o
  -4   1  13     2125.11     2154.66     74.50 o
  -3   1  13       40.89       51.53     16.41 o
  -2   1  13     5610.61     5554.00    217.00 o
  -1   1  13     1142.94     1089.81     64.01 o
   0   1  13     2275.89     2184.46     74.37 o
   1   1  13     1735.35     1638.84     83.85 o
   2   1  13      182.03      170.10     26.78 o
   3   1  13     3268.15     3353.28    186.95 o
   4   1  13        2.61        2.66     28.19 o
   5   1  13     2360.23     2446.63    146.89 o
 -10   2  13     2782.30     2774.69    113.32 o
  -9   2  13      888.38      822.51     54.91 o
  -8   2  13     5289.63     5362.87    234.95 o
  -7   2  13      829.18      920.76     65.03 o
  -6   2  13     2261.56     2374.58    127.18 o
  -5   2  13     2749.43     2620.74     98.01 o
  -4   2  13      307.79      321.14     28.38 o
  -3   2  13     4292.11     4188.62    121.74 o
  -2   2  13      341.71      340.04     27.60 o
  -1   2  13     6700.80     6666.82    194.20 o
   0   2  13      736.46      753.79     51.84 o
   1   2  13     2360.25     2340.24     78.79 o
   2   2  13     2753.69     2695.15    162.42 o
   3   2  13     1423.59     1495.63    114.37 o
   4   2  13     1032.71     1161.43     67.05 o
 -10   3  13      294.14      332.04     39.70 o
  -9   3  13     2821.78     2763.10    110.80 o
  -8   3  13      149.63      149.54     28.29 o
  -7   3  13     2561.72     2374.21     94.70 o
  -6   3  13      122.85      158.50     26.39 o
  -5   3  13     3419.03     3294.45    161.30 o
  -4   3  13     1983.63     1936.83     69.26 o
  -3   3  13      257.66      279.79     25.31 o
  -2   3  13     5953.00     5709.91    188.34 o
  -1   3  13      388.82      359.90     50.86 o
   0   3  13     3804.17     3776.83    128.01 o
   1   3  13       58.76       62.01     17.78 o
   2   3  13     3022.92     2963.55    143.29 o
   3   3  13      588.20      636.05     43.26 o
   4   3  13     1267.69     1385.49     73.11 o
 -10   4  13     1036.04     1080.14     64.36 o
  -9   4  13     1108.58     1079.76     63.90 o
  -8   4  13     1547.52     1566.39     73.88 o
  -7   4  13      583.60      649.64     45.75 o
  -6   4  13     3553.78     3546.47    195.03 o
  -5   4  13        1.03       -0.20     13.95 o
  -4   4  13     3132.53     3193.05     99.01 o
  -3   4  13     2130.07     2019.86     70.79 o
  -2   4  13     2711.02     2618.05    107.62 o
  -1   4  13     1001.85      875.83     44.88 o
   0   4  13      914.20      800.68     53.97 o
   1   4  13     2599.62     2550.11     89.84 o
   2   4  13        9.27        6.42     17.07 o
   3   4  13     3222.39     3431.14    185.50 o
 -10   5  13     1941.94     1945.35     90.28 o
  -9   5  13      442.40      464.63     43.11 o
  -8   5  13     1420.88     1499.42     72.03 o
  -7   5  13     1464.82     1533.49    101.77 o
  -6   5  13     2544.28     2639.34     99.22 o
  -5   5  13     5646.06     5354.95    155.58 o
  -4   5  13        4.12       -5.60     14.00 o
  -3   5  13     2934.45     2936.13    112.68 o
  -2   5  13      332.11      332.82     26.40 o
  -1   5  13     4040.00     3969.54    135.25 o
   0   5  13      523.46      537.27     33.19 o
   1   5  13      867.16      881.28     42.32 o
   2   5  13     1200.28     1273.73    112.99 o
  -9   6  13     2504.84     2379.85     99.04 o
  -8   6  13      198.70      188.90     30.79 o
  -7   6  13     3073.47     2806.12    106.28 o
  -6   6  13     1234.16     1260.65     55.28 o
  -5   6  13     1508.83     1527.35     83.42 o
  -4   6  13     2252.37     2216.46     95.41 o
  -3   6  13       55.19       64.35     16.78 o
  -2   6  13     5376.64     5177.47    205.71 o
  -1   6  13      681.70      639.36     35.12 o
   0   6  13     1027.96     1003.35     78.60 o
   1   6  13        5.00        9.36     14.95 o
   2   6  13     2364.66     2464.75    202.19 o
  -8   7  13     2103.47     2180.20     91.00 o
  -7   7  13       15.32       16.12     20.18 o
  -6   7  13     2879.84     2815.20     93.30 o
  -5   7  13      239.94      289.09     27.33 o
  -4   7  13     1663.52     1716.44     64.27 o
  -3   7  13      888.22      841.05     41.19 o
  -2   7  13     1941.61     1963.15     92.52 o
  -1   7  13      853.20      850.34     62.22 o
   0   7  13      275.90      228.22     22.71 o
  -7   8  13     1524.83     1626.27     66.74 o
  -6   8  13      680.99      700.50     50.11 o
  -5   8  13     2539.97     2536.69     85.19 o
  -4   8  13       22.53        9.95     15.71 o
  -3   8  13     1670.67     1691.75     63.50 o
  -2   8  13      356.61      352.85     29.66 o
  -1   8  13     2573.33     2568.44    104.30 o
  -5  -7  14      771.63      703.70     55.03 o
  -4  -7  14     1590.48     1692.87     85.29 o
  -3  -7  14      235.89      303.95     33.78 o
  -2  -7  14     2248.72     2258.20     84.23 o
  -1  -7  14      229.17      243.27     35.53 o
   0  -7  14     2928.40     2942.69    114.90 o
   1  -7  14      566.19      545.38     51.00 o
  -6  -6  14     2728.02     2761.33    114.19 o
  -5  -6  14      226.86      180.99     29.22 o
  -4  -6  14     2052.26     2027.10     78.15 o
  -3  -6  14     1130.44     1077.29     53.95 o
  -2  -6  14      495.42      506.94     39.04 o
  -1  -6  14     3161.87     3256.84    105.45 o
   0  -6  14      379.34      418.85     44.67 o
   1  -6  14     3976.41     4017.04    196.30 o
   2  -6  14        4.05       -7.13     24.42 o
  -7  -5  14     2431.13     2558.33    173.01 o
  -6  -5  14      516.01      513.34     39.73 o
  -5  -5  14     4785.18     4791.54    140.00 o
  -4  -5  14        1.70      -10.42     17.94 o
  -3  -5  14     2448.91     2352.39     83.96 o
  -2  -5  14      540.52      509.76     37.83 o
  -1  -5  14     3519.23     3362.95    107.22 o
   0  -5  14     3553.09     3628.49    134.58 o
   1  -5  14      989.10     1055.58     64.55 o
   2  -5  14     1988.95     1926.61     89.80 o
   3  -5  14      290.26      254.93     40.29 o
  -8  -4  14      925.66     1078.24     66.31 o
  -7  -4  14     2618.33     2724.93     95.20 o
  -6  -4  14     1150.55     1123.18     64.98 o
  -5  -4  14      939.17      976.54     51.24 o
  -4  -4  14     4057.22     4002.82    120.59 o
  -3  -4  14      134.83      118.96     23.63 o
  -2  -4  14     3396.79     3449.12    107.20 o
  -1  -4  14      277.03      298.24     37.01 o
   0  -4  14     4142.74     4148.83    174.56 o
   1  -4  14     1161.24     1047.23     62.82 o
   2  -4  14     1314.42     1269.77     69.47 o
   3  -4  14      911.48      937.95     71.82 o
  -8  -3  14     3017.14     2912.01    173.26 o
  -7  -3  14       58.42       57.01     21.59 o
  -6  -3  14     4189.99     4274.84    150.61 o
  -5  -3  14      440.11      477.32     39.38 o
  -4  -3  14     2264.78     2181.77     77.72 o
  -3  -3  14     3050.22     3001.47    138.27 o
  -2  -3  14      349.17      319.70     36.14 o
  -1  -3  14     2443.02     2412.55    108.22 o
   0  -3  14       28.04       35.25     21.64 o
   1  -3  14     1914.69     1718.85    105.37 o
   2  -3  14      244.43      264.90     36.02 o
   3  -3  14     1555.11     1513.82     76.29 o
  -9  -2  14     2269.29     2368.24     86.68 o
  -8  -2  14      999.25     1027.86     53.00 o
  -7  -2  14     5017.62     5192.21    165.78 o
  -6  -2  14      385.43      346.31     43.37 o
  -5  -2  14     4156.91     4232.01    147.57 o
  -4  -2  14      348.83      392.50     32.73 o
  -3  -2  14     2361.22     2475.13     99.59 o
  -2  -2  14      967.44      968.57     56.90 o
  -1  -2  14     1212.82     1220.57     63.09 o
   0  -2  14     2667.98     2569.21    101.60 o
   1  -2  14      209.69      219.50     32.70 o
   2  -2  14     3324.38     3267.14    158.99 o
   3  -2  14       17.74       13.93     23.44 o
  -9  -1  14     2122.57     2244.50    123.34 o
  -8  -1  14      873.20      939.55     59.21 o
  -7  -1  14     2318.88     2375.72    130.67 o
  -6  -1  14     2571.34     2620.81    140.49 o
  -5  -1  14       44.09       57.81     23.71 o
  -4  -1  14     5622.38     5486.11    185.47 o
  -3  -1  14      414.16      407.35     32.39 o
  -2  -1  14     1910.02     1824.43     68.71 o
  -1  -1  14      278.06      315.31     33.40 o
   0  -1  14     2986.54     2957.15    110.76 o
   1  -1  14     1980.51     2018.08    123.25 o
   2  -1  14     1179.81     1277.93    103.79 o
   3  -1  14     2633.29     2608.16    184.23 o
  -9   0  14        0.94        4.41     21.85 o
  -8   0  14     2856.19     2779.78    110.57 o
  -7   0  14      474.14      541.20     44.53 o
  -6   0  14     2491.59     2471.45     98.82 o
  -5   0  14     2428.72     2361.36     95.10 o
  -4   0  14       42.97       48.18     17.59 o
  -3   0  14     1020.52      994.88     48.40 o
  -2   0  14     1840.19     1827.37     87.81 o
  -1   0  14     3975.00     3961.45    118.71 o
   0   0  14      144.11      165.59     24.16 o
   1   0  14     2593.70     2613.61    150.93 o
   2   0  14     1734.86     1712.76    121.82 o
   3   0  14     1698.80     1655.05     94.45 o
  -9   1  14     3389.61     3301.96    226.93 o
  -8   1  14     1268.32     1251.33     68.12 o
  -7   1  14     3520.97     3425.59    125.96 o
  -6   1  14      106.78      140.35     26.82 o
  -5   1  14     2711.45     2733.83    116.09 o
  -4   1  14      725.49      703.81     40.55 o
  -3   1  14     1640.55     1533.49     61.25 o
  -2   1  14      362.14      325.33     29.02 o
  -1   1  14     2061.63     1943.48     70.62 o
   0   1  14     4609.66     4634.99    170.69 o
   1   1  14        8.13       19.86     19.53 o
   2   1  14     3938.99     3888.82    216.35 o
   3   1  14       28.49       36.89     23.75 o
  -9   2  14     2162.88     2155.34     95.41 o
  -8   2  14      692.40      681.03     49.67 o
  -7   2  14     1621.49     1674.45    115.58 o
  -6   2  14     2754.05     2640.47    130.61 o
  -5   2  14      160.31      152.24     23.68 o
  -4   2  14     4547.67     4531.82    175.62 o
  -3   2  14       45.71       39.80     17.68 o
  -2   2  14     2505.00     2399.25     81.49 o
  -1   2  14     1054.94     1058.81     65.43 o
   0   2  14     2357.89     2312.07     79.85 o
   1   2  14     3395.01     3249.24    125.36 o
   2   2  14      681.09      767.65     48.89 o
   3   2  14     2322.49     2233.98    193.09 o
  -9   3  14       44.23       73.99     27.87 o
  -8   3  14     1864.36     1792.39     82.51 o
  -7   3  14      436.58      512.39     98.39 o
  -6   3  14     2394.89     2454.88     96.90 o
  -5   3  14     1614.23     1516.03     61.77 o
  -4   3  14      434.47      394.44     31.12 o
  -3   3  14     2667.16     2787.82     93.27 o
  -2   3  14       16.17        8.44     14.94 o
  -1   3  14     4549.16     4561.78    145.74 o
   0   3  14      458.09      460.85     38.69 o
   1   3  14     2657.64     2678.42    106.44 o
   2   3  14     1370.93     1375.92     93.31 o
  -9   4  14     2095.07     2176.72    137.62 o
  -8   4  14      495.45      506.38     44.03 o
  -7   4  14     2525.68     2477.75     99.12 o
  -6   4  14       33.72       38.87     21.30 o
  -5   4  14     1713.54     1702.60     66.88 o
  -4   4  14     1298.39     1220.00     53.96 o
  -3   4  14      867.84      787.50     50.65 o
  -2   4  14     4614.88     4447.01    138.49 o
  -1   4  14      356.32      359.18     29.61 o
   0   4  14     2789.20     2797.51     90.90 o
   1   4  14        4.01        8.08     16.67 o
  -8   5  14     1616.41     1716.36     87.52 o
  -7   5  14      550.78      540.19     43.49 o
  -6   5  14     2883.16     2824.99     94.80 o
  -5   5  14       21.60       11.86     16.84 o
  -4   5  14     2913.60     2842.99    125.61 o
  -3   5  14      868.46      855.84     69.28 o
  -2   5  14     1594.28     1568.85     60.71 o
  -1   5  14     1708.50     1691.10     74.10 o
   0   5  14     1023.37      986.34     46.67 o
  -7   6  14     1145.22     1120.02     83.71 o
  -6   6  14      803.61      769.65     52.17 o
  -5   6  14     2194.92     2127.67     96.05 o
  -4   6  14       53.23       44.43     21.52 o
  -3   6  14     2045.29     2017.65     72.25 o
  -2   6  14      230.11      187.97     29.66 o
  -1   6  14     3712.11     3573.09    117.15 o
  -5   7  14     2259.33     2316.26     82.25 o
  -4   7  14     1873.53     1825.44     97.77 o
  -5  -5  15       99.71       79.67     25.37 o
  -4  -5  15     3419.46     3375.10    130.86 o
  -3  -5  15      697.84      733.49     55.36 o
  -2  -5  15     1341.01     1493.18    118.15 o
  -1  -5  15     3111.21     3244.83    127.26 o
   0  -5  15      458.91      684.23     55.78 o
  -6  -4  15      426.05      414.96     45.52 o
  -5  -4  15     3891.92     4071.59    156.66 o
  -4  -4  15        9.86       29.11     25.74 o
  -3  -4  15     3179.63     3137.33    122.42 o
  -2  -4  15      158.74      132.30     31.67 o
  -1  -4  15     2898.15     2942.56    117.56 o
   0  -4  15     1571.32     1476.12     76.02 o
   1  -4  15      551.20      558.35     50.67 o
  -6  -3  15     1385.76     1365.23     74.29 o
  -5  -3  15     2220.37     2237.59     97.68 o
  -4  -3  15     3911.00     3899.23    142.83 o
  -3  -3  15      679.04      654.80     50.55 o
  -2  -3  15     1998.24     1896.95    104.03 o
  -1  -3  15       99.37      133.26     29.41 o
   0  -3  15     2277.50     2206.03     97.01 o
   1  -3  15     1170.92     1274.60     82.72 o
  -7  -2  15       10.81       27.43     25.15 o
  -6  -2  15     5387.85     5437.25    229.23 o
  -5  -2  15     1472.61     1315.23     79.18 o
  -4  -2  15      917.72      967.20     72.97 o
  -3  -2  15      994.52      961.18     59.35 o
  -2  -2  15      673.57      693.43     63.42 o
  -1  -2  15     3119.03     3064.61    155.49 o
   0  -2  15        4.13       32.96     23.97 o
   1  -2  15     3877.69     3696.84    153.53 o
  -7  -1  15     2785.14     2865.31    124.53 o
  -6  -1  15       11.10       28.19     23.45 o
  -5  -1  15     2334.46     2444.14     87.94 o
  -4  -1  15      373.31      366.63     38.94 o
  -3  -1  15     1969.64     1903.64    102.13 o
  -2  -1  15      702.54      695.86     49.57 o
  -1  -1  15     1205.83     1261.62     66.60 o
   0  -1  15     2112.58     2086.87    183.94 o
   1  -1  15      672.45      654.98     49.74 o
  -7   0  15     1517.27     1562.39     77.87 o
  -6   0  15     2775.61     2816.13    150.89 o
  -5   0  15      400.94      460.81     38.44 o
  -4   0  15     2223.48     2156.74    145.43 o
  -3   0  15      190.82      207.09     27.12 o
  -2   0  15     2208.90     2108.84    130.71 o
  -1   0  15        7.94       29.62     21.51 o
   0   0  15     3988.08     4039.66    210.35 o
   1   0  15     1466.87     1219.48     87.30 o
  -7   1  15       91.99       79.87     26.85 o
  -6   1  15     3970.33     3869.07    163.00 o
  -5   1  15      594.11      613.20     52.36 o
  -4   1  15     2128.72     1704.22    120.68 o
  -3   1  15     3094.82     2916.54    115.81 o
  -2   1  15      385.34      372.19     38.55 o
  -1   1  15     2250.32     2145.06     92.88 o
   0   1  15       23.73       49.60     22.99 o
   1   1  15     4103.91     3871.05    304.93 o
  -7   2  15     3109.83     3053.43    117.07 o
  -6   2  15       56.12       83.69     25.53 o
  -5   2  15     2000.56     1883.86     99.37 o
  -4   2  15      647.25      694.71     51.27 o
  -3   2  15     1682.51     1634.31    106.85 o
  -2   2  15     1040.44     1078.51     51.66 o
  -1   2  15     2597.12     2607.72     88.88 o
   0   2  15     3327.56     3271.12    147.13 o
  -7   3  15     1633.25     1632.34     94.39 o
  -6   3  15     1921.86     1871.13    105.29 o
  -5   3  15       59.98       60.23     20.33 o
  -4   3  15     2670.54     2712.36    123.15 o
  -3   3  15        4.44       23.09     18.80 o
  -2   3  15     3593.12     3772.10    116.45 o
  -1   3  15      195.97      204.76     26.52 o
  -6   4  15     1578.06     1602.36     67.24 o
  -5   4  15     1156.97     1107.80     81.81 o
  -4   4  15      954.94      944.59     61.68 o
  -3   4  15     2617.86     2649.98    141.56 o
  -2   4  15       10.62       30.03     17.91 o
 
